# Supplementary material for: Bioactivity Profiling of Chemical Mixtures for Hazard Characterization
Source: Environ Sci Technol. 2024 Dec 20;59(1):291–301. doi: 10.1021/acs.est.4c11095 (PMC11741114; doi:10.1021/acs.est.4c11095)
Supplement: Supplementary file 2 — es4c11095_si_002.xlsx [file es4c11095_si_002.xlsx]

## Sheet: Content
Bioactivity Profiling of Chemical Mixtures for Hazrd Characterisation
Xiaojing LI1*, Jiarui Zhou1*, Yaohui Bai2, Meng Qiao2, Wei Xiong2, Tobias Schulze3, Martin Krauss3, Timothy D. Williams1, Ben Brown4, Luisa Orsini1, 5§, Liang-Hong Guo6§ and John K. Colbourne1§
1 Centre for Environmental Research and Justice (CERJ), School of Biosciences, the University of Birmingham, Birmingham, B15 2TT, U. K.
2 Research Centre for Eco-Environmental Sciences, Chinese Academy of Sciences, Beijing, 100085, P. R. China
3 Key Laboratory of Environmental Biotechnology, Research Centre for Eco-Environmental Sciences, Chinese Academy of Sciences, Beijing, 100085, P. R. China
4 Department Exposure Science, Helmholtz Centre for Environmental Research – UFZ, 04318 Leipzig, Germany
5 Environmental Genomics and Systems Biology Division, Lawrence Berkeley National Laboratory, Berkeley, 94720, U. S. A.
6 The Alan Turing Institute, British Library, London, NW1 2DB, U. K.
7 Hangzhou Institute for Advanced Study, UCAS, Hangzhou, Zhejiang 310020, P. R. China
Supporting Information Section C
Table S1	Overview of the sampling sites along the Chaobai River Basin. The GPS locations and on-site measurements (the pH and total dissolved solids) are summarised in this table.
Table S2	Description of the analytical chemical fingerprints. This table summarises the chemical names, CAS, chemical classes, units, number of detectable sites (occurrence of all 30 sites and among Bai, Chao, and Chaobai Rivers), minimum, average, and maximum concentrations, and the concentrations detected in individual sites.
Table S3	The relative contribution of individual chemical substance to each LDR. The squared weight (SW) of each chemical in the SGCCA model evaluates the relative contribution.
Table S4	Biomolecular effect of each LDR. The pathways listed in Table S4 are summarised by their biomolecular effect categories based on their occurrence in individual LDRs.
Table S5	Bioactivity signature of each LDR. With pathway overrepresentation analysis, the significantly enriched pathways of those significantly enriched co-expression modules (listed in Figure S5) were listed in this table, with adjusted P-value less than 0.05 highlighted in red (corrected by False discovery rate).

## Sheet: Table S1
Table S1	Description of the sampling sites along the Chaobai River Basin. The GPS locations and on-site measurements (the pH and total dissolved solids) are summarised in this table.
Site	Site name
River	River reach in the Chaobai River Basin
Longitude(E)	Longitude of the sampling site
Latitude(N)	Latitude of the sampling site
pH	on-site measurement of pH value
TDS	on-site measurement of total dissolved solids
Site	River	Longitude(E)	Latitude(N)	pH	TDS
B01	Bai River	116.63	40.74	8.19	312.8
B02	Bai River	116.71	40.66	8.32	190.4
B03	Bai River	116.78	40.64	8.49	148.2
B04	Bai River	116.8	40.62	8.28	312.7
B05	Bai River	116.81	40.57	8.02	278
B06	Bai River	116.85	40.41	8.23	138.7
B07	Bai River	116.84	40.37	8.27	93.4
C01	Chao River	117.17	40.7	8.13	447
C02	Chao River	117.13	40.69	8.24	316.3
C03	Chao River	117.18	40.66	7.95	420.9
C04	Chao River	117	40.44	8	478.6
C05	Chao River	116.9	40.39	7.97	488.9
C06	Chao River	116.84	40.35	8.26	206.9
M01	Chaobai River	116.81	40.35	8.09	718.2
M02	Chaobai River	116.68	40.14	8.12	453.8
M03	Chaobai River	116.74	40.11	8.29	337.5
M04	Chaobai River	116.77	40.05	8.33	462.3
M05	Chaobai River	116.77	39.98	8.14	199.6
M06	Chaobai River	116.79	39.91	7.34	485.7
M07	Chaobai River	116.85	39.86	7.93	652
M08	Chaobai River	116.97	39.79	7.98	629.9
M09	Chaobai River	117.14	39.74	8.38	327.3
M10	Chaobai River	117.21	39.72	7.92	569.9
M11	Chaobai River	117.24	39.71	8.1	272.8
M12	Chaobai River	117.4	39.61	7.89	441.2
M13	Chaobai River	117.51	39.4	8.28	342.5
M14	Chaobai River	117.58	39.28	8.11	418.4
M15	Chaobai River	117.48	39.39	8.19	252.3
M16	Chaobai River	117.67	39.16	7.6	916.3
M17	Chaobai River	117.73	39.12	8.58	927.4

## Sheet: Table S2
Table S2	Description of the analytical chemical fingerprints. This table summarises the chemical names, CAS, chemical classes, units, number of detectable sites (occurrence of all 30 sites and among Bai, Chao, and Chaobai Rivers), minimum, average, and maximum concentrations, and the concentrations detected in individual sites.
Substance	Full name of the chemical substances
Abbreviation	Chemical substance abbreviations shown in the paper and figures
CAS	Chemical Abstracts Service (CAS) number of the chemical substance
Class	Chemical class
Unit	Chemical unit for describing concentration
Occurrence	The number of sites with detectable values
Bai	The number of sites in Bai River with detectable values
Chao	The number of sites in Chao River with detectable values
Chaobai	The number of sites in Chaobai River with detectable values
Selected	If the occurrence is more than 15, then "YES", otherwise "NO".
Min	The minimum level of concentrations among 30 sites
Mean	The average level of concentrations among 30 sites
Max	The maximun level of concentrations among 30 sites
B01-M17	The concentrations at individual sites
Substance	Abbreviation	CAS	Class	Unit	Occurrence	Bai	Chao	Chaobai	Selected	Min	Mean	Max	B01	B02	B03	B04	B05	B06	B07	C01	C02	C03	C04	C05	C06	M01	M02	M03	M04	M05	M06	M07	M08	M09	M10	M11	M12	M13	M14	M15	M16	M17
Ammonia	NH3		Salt	mg/L	25	6	5	13	YES	0	0.178276	1.43	0.05	0.08	0.05	0.09	0	0.09	0.12	0.04	0.09	0.08	0.03	0.06	0	0.03	0.03	0.2	0.22	0.98	0.67	0.04	0	0	1.43	0.32	0.12	0	0.15	NA	0.17	0.03
Nitrate	NO3		Salt	mg/L	30	7	6	17	YES	0.07	2.34533	7.74	2.63	1.38	0.53	2.11	1.33	0.11	0.17	7.65	5.61	5.39	2.11	2.05	0.07	7.74	2.51	0.14	0.14	0.14	0.27	7.11	5.28	2.31	4.29	1.59	3.33	1.09	0.72	0.33	0.11	2.12
Nitrite	NO2		Salt	mg/L	15	5	6	3	NO	0	0.04	0.69	0.02	0.02	0	0.01	0.1	0.02	0	0.05	0.01	0.01	0.11	0.02	0.06	0	0	0	0	0.02	0.69	0	0	0.02	0	0	0	0	0	NA	0	0
Total nitrogen	TN		Salt	mg/L	30	7	6	16	YES	0.13	3.93966	16.14	3.53	1.88	1.02	2.38	1.47	1.29	3.3	8.94	7.55	7.77	2.45	2.27	0.13	8.51	3.49	0.82	1.85	3.15	16.14	7.98	5.77	3.29	4.76	2.49	4.75	1.58	1.21	NA	1.53	2.95
Phosphate	PO4		Salt	mg/L	10	0	0	9	NO	0	0.0944828	1.43	0	0	0	0	0	0	0	0	0	0	0	0	0	0	0	0	0	0	1.43	0.32	0.14	0	0.13	0.03	0.17	0	0.1	NA	0.02	0.4
Total phosphorus	TP		Salt	mg/L	11	0	0	10	NO	0	0.107241	1.44	0	0	0	0	0	0	0	0	0	0	0	0	0	0	0	0	0	0	1.44	0.35	0.17	0	0.17	0.04	0.18	0.05	0.23	NA	0.08	0.4
Sulfate	SO4		Salt	mg/L	30	7	6	17	YES	17.78	66.2797	125.41	54.46	42.12	25.7	58.73	54.32	23.36	17.78	82.3	75.21	82.35	123.51	116.69	34.47	102.32	99.03	58.42	78.96	24.69	47.52	81.04	84.94	50.48	82.76	40.15	65.79	51.95	62.22	31.9	109.81	125.41
Chloride	Cl		Salt	mg/L	30	7	6	17	YES	5.08	64.2993	247.07	16.66	13.95	8.8	18.93	17.68	9.44	5.08	34.04	29.81	34.88	28.7	43.64	17.79	151.55	72.16	55.95	87.5	22.72	68.65	115.36	114.84	61.76	105.26	43.32	72.65	67.19	96.35	42.57	224.68	247.07
Sodium	Na		Salt	mg/L	30	7	6	17	YES	3.35	47.8373	170.44	12.76	10.87	6.49	14.57	13.22	5.11	3.35	19.57	17.83	19.56	31.55	27.31	13.45	103.19	60.57	48.35	76.72	21.92	65.54	83.33	83.92	46.47	77.67	34.6	58.12	51.28	72.44	33.71	151.21	170.44
Cadium	Ca		Salt	mg/L	30	7	6	17	YES	16.16	31.6873	44.1	41.12	27.85	25.85	40.45	37.74	24.25	16.4	44.1	39.5	43.37	43.09	42.91	25.66	35.09	30.66	19.48	16.16	19.27	34.6	42.28	40.66	20.61	37.69	24.24	33.93	23.36	23.52	24.93	37.71	34.14
Potassium	K		Salt	mg/L	30	7	6	17	YES	1.11	7.47233	28.36	2.13	1.98	1.33	3.11	3.12	1.66	1.11	2.97	2.92	3.23	2.98	3.17	4.7	28.36	11.33	9.49	13.45	6.47	10.38	14.43	13.95	7.39	12.95	5.84	10.68	6.92	8.42	3.42	14.16	12.12
Magnesium	Mg		Salt	mg/L	30	7	6	17	YES	4.93	15.4363	29.33	14.07	10.49	6.58	14.38	14.04	7.58	4.93	15.31	13.69	15.52	23.66	27.37	10.87	22.71	16.66	12.81	17.46	9.35	12.24	19.99	20.64	12.3	19.72	9.6	15.34	12.93	16.12	8.31	29.09	29.33
Arsenic	As		Heavy metal	ug/L	30	7	6	17	YES	0.69	2.79733	7.01	0.93	0.83	0.79	0.91	1.54	1.18	1.51	1.01	0.97	3.32	1.01	0.69	2.38	1.01	1.96	2.73	3.81	3.47	4.33	3.58	3.73	3.58	3.99	3.92	4.28	2.98	5.68	4.32	6.47	7.01
Chromium	Cr		Heavy metal	ug/L	30	7	6	17	YES	2.48	13.103	97.3	11.8	5.42	15.5	6.71	4.55	6.09	5.6	8.13	11.2	97.3	26.9	6.79	2.48	6.72	8.02	9.8	23.8	9.09	25.3	12.8	12.8	11.2	10.1	4.51	9.18	6.94	8.1	7.29	10.7	8.27
Copper	Cu		Heavy metal	ug/L	30	7	6	17	YES	0.07	3.49867	44.9	2.38	0.84	2.9	1.21	0.75	0.96	0.72	2.09	2.5	44.9	5.07	1.2	0.07	1.51	1.44	1.45	4.35	1.3	4.51	2.39	2.61	2.34	2.16	0.99	2.59	1.37	2.14	2.22	3.05	2.95
Iron	Fe		Heavy metal	ug/L	30	7	6	17	YES	26.3	62.81	414	50.6	27.1	64.3	32.9	28.6	28.1	26.3	44.8	59.4	414	123	37.2	54.8	36.5	49.3	44.3	89.9	42.8	114	59	58.7	49.4	45.7	26.5	46.2	35.5	37.3	42.9	53.2	62
Manganese	Mn		Heavy metal	ug/L	30	7	6	17	YES	0.04	6.13233	119	3.42	1.16	2.09	2.14	1.32	0.71	0.04	3.86	3.64	20.2	2.56	0.75	6.95	0.88	1.11	0.73	2.03	0.69	119	1.28	0.94	0.75	0.93	0.51	1.25	0.61	0.79	0.8	1.18	1.65
Nickel	Ni		Heavy metal	ug/L	30	7	6	17	YES	0.33	1.93267	10.4	0.53	0.33	0.67	0.41	0.38	0.53	0.33	0.66	0.72	10.4	1.19	0.47	0.85	4.87	1.75	0.72	1.24	0.9	4.88	2.95	2.76	2.51	2.49	1.95	1.93	1.59	2.12	1.88	2.33	3.64
Zinc	Zn		Heavy metal	ug/L	30	7	6	17	YES	4.48	16.1547	112	11.8	8.89	15.2	9.94	5.42	7.56	4.48	16	15.1	112	25.7	15.2	6.76	11.4	9.97	8.55	38.1	10.3	21.3	12.9	11	11.4	15.8	12.8	21.9	8.94	7.62	8.47	9.44	10.7
Naphthalene	Nap	91-20-3	PAHs	ng/L	30	7	6	15	YES	3.92	13.5154	34.55	7.7	9.49	10.76	18.9	14.07	23.21	34.55	11.87	12.76	15.58	13.28	6.1	21.44	22.57	NA	10.27	6.43	NA	3.92	18.61	9.09	6.41	4.45	10.92	24.03	5.23	9.23	13.59	9.79	24.18
Acenaphthylene	Acy	208-96-8	PAHs	ng/L	25	7	1	15	YES	0	1.00536	4.25	0.86	0.67	1.02	0.83	0.73	2.14	4.25	0	0	0	0	0.88	0	1.13	NA	0.88	1.5	NA	1.94	2.13	1.44	1.02	0.78	0.97	0.71	0.48	0.99	1.16	0.49	1.15
Acenaphthene	Ace	83-32-9	PAHs	ng/L	30	7	6	15	YES	0.46	2.34643	6.07	1.33	1.54	2.26	2.06	1.71	2.54	5.13	0.59	0.76	0.46	0.65	1.24	2.65	1.83	NA	2.16	2.38	NA	6.07	3.28	4.85	1.99	1.73	2.17	2.71	1.87	2.25	2.99	2.52	3.98
Fluorene	Fluo	86-73-7	PAHs	ng/L	30	7	6	15	YES	5.58	14.6129	47.32	5.58	7.62	16.15	10.46	8.2	12.88	34.33	6.42	7.25	5.94	7.61	5.6	15.92	10.9	NA	11.61	25.98	NA	26.64	18.47	47.32	7.24	6.97	14.66	20.94	10.3	13.32	13.2	22.9	14.75
Phenanthrene	Phe	85-01-8	PAHs	ng/L	30	7	6	15	YES	12.13	49.17	246.47	12.13	20.02	68.48	29.86	15.65	21.19	113.88	14.11	16.92	12.7	14.48	13.9	22.29	23.35	NA	22.86	126.02	NA	117.67	49.21	246.47	14.83	12.54	56.52	64.36	31.54	43.93	42.75	110.12	38.98
Anthracene	Ant	120-12-7	PAHs	ng/L	30	7	6	15	YES	4.04	8.60607	22.69	4.04	4.55	7.63	5.01	4.48	5.37	10.4	9.11	9.63	9	9.21	4.12	10.92	5.3	NA	5.73	11.67	NA	17.99	22.69	21.99	4.65	4.39	9.14	7.52	6.1	7.41	6.19	10.33	6.4
Fluoranthene	Flua	206-44-0	PAHs	ng/L	30	7	6	15	YES	2.74	12.7382	73.08	3.52	5.04	13.47	7.01	2.89	4.76	28.84	3.63	4.03	2.74	2.93	3.34	8.96	6.19	NA	7.63	31.76	NA	33.73	15.34	73.08	3.86	3.3	12.73	14.78	7.9	9.98	13.58	24.35	7.3
Pyrene	Pyr	129-00-0	PAHs	ng/L	30	7	6	15	YES	1.98	10.4421	42.67	4.74	7.41	15.1	8.3	4.24	5.05	28.66	2.22	2.47	1.98	2.26	5.03	5.21	7.39	NA	7.11	31.76	NA	42.67	12.92	6.57	5	4.55	14.82	17.32	9.32	11.25	14.86	4.91	9.26
Benz[a]anthrancene	BaA	56-55-3	PAHs	ng/L	30	7	6	15	YES	1.07	13.1693	81.3	2.21	4.31	24.59	4.58	1.07	1.33	62.35	8.68	8.61	8.38	7.95	1.53	8.12	3.68	NA	3.53	1.72	NA	81.3	11.36	5.68	2.57	1.64	16.02	20.49	17.05	28.82	16.5	1.35	13.32
Chrysene	Chry	218-01-9	PAHs	ng/L	30	7	6	15	YES	8.09	29.9264	160.22	9.14	20.92	44.27	20.77	8.71	8.87	89.75	8.09	8.36	8.13	8.21	10.78	9.27	15.41	NA	16.8	26.41	NA	160.22	41.03	38.46	11.1	10.02	44.36	45.33	29.46	53.38	45.77	22.23	22.69
Benzo[b]fluoranthene	BbF	205-99-2	PAHs	ng/L	26	6	6	12	YES	0	8.18821	26.2	3.48	4.89	14.32	6.16	0	13.71	14.84	5.79	5.83	5.78	5.8	2.47	6.09	14.24	NA	4.09	0	NA	0	8.09	0	2.97	2.48	19.99	26.2	15.08	22.16	13.7	5.33	5.78
Benzo[k]fluoranthene	BkF	207-08-9	PAHs	ng/L	18	2	6	8	YES	0	4.06036	15.83	0	0	6.58	0	0	0	15.83	4.44	4.44	4.45	4.45	3.93	4.62	4.1	NA	0	0	NA	0	9.36	0	0	0	9.93	10.39	6.99	11.21	7.21	0	5.76
Benzo[a]pyrene	BaP	50-32-8	PAHs	ng/L	28	7	6	13	YES	0	8.17786	34.07	2.48	3.46	14.24	13.89	1.91	23.61	21.96	1.03	1.09	2.71	1.1	2.28	1.34	4.15	NA	3.21	0	NA	18.75	5.08	34.07	1.91	1.79	16.54	15.76	9.32	13.91	8.73	0	4.66
Dibenz[a,h]anthracene	DBA	53-70-3	PAHs	ng/L	18	5	1	10	YES	0	3.8975	16.72	3.96	4.06	7.13	4.17	0	0	7.85	0	0	0	10.06	0	0	7.18	NA	0	6.28	NA	0	0	7.41	0	0	6.09	7.44	5.31	5.19	5.1	16.72	5.18
Indeno[1,2,3-cd]pyrene	IncdP	193-39-5	PAHs	ng/L	0	0	0	0	NO	/	/	/	0	0	0	0	0	0	0	0	0	0	0	0	0	0	0	0	0	0	0	0	0	0	0	0	0	0	0	0	0	0
Benzo[g,h,i]perylene	BghiP	191-24-2	PAHs	ng/L	20	3	5	10	YES	0	0.666786	2.75	0.53	0	0.94	0	0	0	1.93	1.02	1.03	1.05	1.06	0	1.13	0.44	NA	0	1.21	NA	1.47	0	2.75	0	0	0.63	1.11	0.39	0.52	0	0.87	0.59
Benzyldimethyldodecylammonium	BDD	139-07-1	Biocide	ng/L	30	7	6	17	YES	2.25	4.91397	12.024	4.628	5.206	4.171	12.024	4.06	2.93	4.496	3.126	6.069	4.243	7.003	6.252	5.099	5.792	5.013	8.849	5.087	2.779	5.112	3.182	2.25	4.042	4.023	3.43	4.837	3.621	9.383	3.09	3.68	3.942
Benzyldimethylhexadecylammonium	BDH	10328-34-4	Biocide	ng/L	29	7	5	17	YES	0	0.883367	3.697	0.638	1.163	1.197	3.697	0.674	0.686	1.019	0.439	0.875	1.037	0.758	0.615	0	0.955	0.513	1.54	0.792	0.657	0.843	0.996	1.214	0.825	0.719	0.575	0.961	0.405	0.367	0.684	0.869	0.788
Bendiocarb	BEN	22781-23-3	Biocide	ng/L	19	4	3	12	YES	0	7.58197	29.139	17.117	15.647	0	17.467	0	0	3.957	20.58	1.171	0	0	0	29.139	10.166	8.79	0	4.513	5.45	10.846	1.942	0	20.388	2.649	0	14.905	13.602	17.814	11.316	0	0
1,2-Benzisothiazolinone	BIT	2634-33-5	Biocide	ng/L	26	6	6	14	YES	0	1.67563	5.956	1.04	1.15	0	3.472	0.543	1.535	1.734	0.642	0.602	0.904	2.901	0.432	2.8	0.755	2.44	0	0.784	3.079	5.956	2.769	0.689	2.902	0	2.236	1.784	1.788	2.86	0	2.347	2.125
Bromochlorophen	BMC	15435-29-7	Biocide	ng/L	0	0	0	0	NO	/	/	/	0	0	0	0	0	0	0	0	0	0	0	0	0	0	0	0	0	0	0	0	0	0	0	0	0	0	0	0	0	0
Benzyldimethyltetradecylammonium	BTDACI	16287-71-1	Biocide	ng/L	30	7	6	17	YES	1.984	3.27997	6.119	2.591	2.793	2.863	5.921	2.368	2.397	2.885	1.984	3.535	2.365	3.504	3.406	3.485	4.622	3.019	6.119	5.085	2.679	3.225	2.507	2.649	2.876	2.858	2.842	4.545	2.58	3.53	2.282	2.294	4.59
Benzethonium	BZT	10172-60-8	Biocide	ng/L	4	2	2	0	NO	0	0.0901	0.679	0	0	0.676	0.671	0	0	0	0.677	0	0.679	0	0	0	0	0	0	0	0	0	0	0	0	0	0	0	0	0	0	0	0
Carbendazim	CBD	10605-21-7	Biocide	ng/L	30	7	6	17	YES	1.3	70.8993	230.656	3.017	1.707	1.3	3.779	3.301	10.129	32.559	3.212	4.03	1.359	2.053	2.057	29.923	106.39	91.405	39.588	36.898	107.067	230.656	141.668	121.551	142.375	153.875	186.569	170.207	139.746	125.005	113.748	16.149	105.655
Chlorophene	CLP	120-32-1	Biocide	ng/L	0	0	0	0	NO	/	/	/	0	0	0	0	0	0	0	0	0	0	0	0	0	0	0	0	0	0	0	0	0	0	0	0	0	0	0	0	0	0
Dichlorophen	DCM	97-23-4	Biocide	ng/L	1	0	0	1	NO	0	0.00873333	0.262	0	0	0	0	0	0	0	0	0	0	0	0	0	0	0	0	0	0	0	0	0	0	0	0.262	0	0	0	0	0	0
Dichlorooctylisothiazolinone	DCOIT	64359-81-5	Biocide	ng/L	0	0	0	0	NO	/	/	/	0	0	0	0	0	0	0	0	0	0	0	0	0	0	0	0	0	0	0	0	0	0	0	0	0	0	0	0	0	0
3,4-Dichlorophenylurea	DCP	2327-02-8	Biocide	ng/L	4	0	0	4	NO	0	0.385467	3.937	0	0	0	0	0	0	0	0	0	0	0	0	0	0	0	0	0	0	0	2.386	0	0	2.642	3.937	0	0	0	0	0	2.599
Didecyldimethylammonium	DDAC	20256-56-8	Biocide	ng/L	30	7	6	17	YES	4.151	7.45637	27.166	5.519	8.545	7.463	27.166	7.794	4.849	4.604	4.151	6.906	4.647	5.2	6.033	4.708	11.19	5.088	11.391	13.65	7.148	4.927	6.501	6.374	6.24	5.877	4.588	9.159	5.304	8.355	4.846	4.644	10.824
Denatonium	DEN	47324-98-1	Biocide	ng/L	0	0	0	0	NO	/	/	/	0	0	0	0	0	0	0	0	0	0	0	0	0	0	0	0	0	0	0	0	0	0	0	0	0	0	0	0	0	0
Diuron	DIU	330-54-1	Biocide	ng/L	18	2	1	15	YES	0	5.1246	49.049	0	0	0	0	0	0.04	5.284	0	0	0	0	0	8.973	6.905	2.202	0	0	10.386	49.049	10.132	6.997	6.209	6.602	7.087	8.196	5.85	5.652	4.116	0.322	9.736
Propylparaben	E216	94-13-3	Biocide	ng/L	0	0	0	0	NO	/	/	/	0	0	0	0	0	0	0	0	0	0	0	0	0	0	0	0	0	0	0	0	0	0	0	0	0	0	0	0	0	0
Flufenoxuron	FFX	101463-69-8	Biocide	ng/L	0	0	0	0	NO	/	/	/	0	0	0	0	0	0	0	0	0	0	0	0	0	0	0	0	0	0	0	0	0	0	0	0	0	0	0	0	0	0
Fipronil	FIP	120068-37-3	Biocide	ng/L	23	4	4	15	YES	0	2.42207	10.362	0.846	0	0	0.767	0	0.691	0.877	0.827	0.748	0	0.808	0.87	0	9.889	1.769	0	0	1.139	5.696	10.362	8.889	6.449	5.646	3.79	2.384	2.523	2.353	1.921	0.867	2.551
Fipronil desulfinyl	FPDF	205650-65-3	Biocide	ng/L	16	0	1	15	YES	0	1.80353	6.768	0	0	0	0	0	0	0	0	0	0	0	0	0.234	2.22	1.905	0	0	0.716	3.488	6.768	5.692	6.284	5.566	5.104	3.577	3.096	3.796	2.59	0.494	2.576
Fipronil sulfide	FPS	120067-83-6	Biocide	ng/L	21	2	3	16	YES	0	1.30573	4.294	0.316	0	0	0.17	0	0	0	0.293	0.243	0	0.158	0	0	3.528	1.661	0.23	0	1.199	4.294	4.238	3.699	3.124	2.998	2.566	2.287	2.083	2.016	1.589	0.731	1.749
Fipronil sulfone	FPSF	120068-36-2	Biocide	ng/L	15	0	0	15	NO	0	1.50377	6.061	0	0	0	0	0	0	0	0	0	0	0	0	0	4.096	1.462	0	0	1.128	4.209	6.061	5.504	4.786	3.944	3.167	2.157	2.259	2.005	1.404	0.427	2.504
Hexadecylpyridinium	HDP	7773-52-6	Biocide	ng/L	29	7	5	17	YES	0	0.920667	1.31	0.911	0.991	0.883	0.915	0.86	0.89	0.883	1.018	0.941	0.937	0.856	0.87	0	1.003	0.884	1.114	0.926	0.942	1.011	0.915	0.938	1.209	0.853	0.97	0.914	0.862	1.31	0.957	0.848	1.009
Hexadecyltrimethylammonium	HDTMA	6899-10-1	Biocide	ng/L	0	0	0	0	NO	/	/	/	0	0	0	0	0	0	0	0	0	0	0	0	0	0	0	0	0	0	0	0	0	0	0	0	0	0	0	0	0	0
Imazalil	IMAZ	35554-44-0	Biocide	ng/L	0	0	0	0	NO	/	/	/	0	0	0	0	0	0	0	0	0	0	0	0	0	0	0	0	0	0	0	0	0	0	0	0	0	0	0	0	0	0
2-Isopropyl-6-methyl-pyrimidin-4-ol	IMP	69696-38-4	Biocide	ng/L	29	7	6	16	YES	0	3.7296	20.428	0.335	0.211	0.075	0.538	1.447	1.789	3.343	2.194	1.933	1.791	1.336	1.477	5.247	4.238	3.704	14.028	4.758	2.043	20.428	5.837	3.84	5.673	5.888	4.543	2.65	3.589	0.786	3.863	0	4.304
3-Iodopropynyl butylcarbamate	IPBC	87977-28-4	Biocide	ng/L	0	0	0	0	NO	/	/	/	0	0	0	0	0	0	0	0	0	0	0	0	0	0	0	0	0	0	0	0	0	0	0	0	0	0	0	0	0	0
Irgarol	IRG	28159-98-0	Biocide	ng/L	0	0	0	0	NO	/	/	/	0	0	0	0	0	0	0	0	0	0	0	0	0	0	0	0	0	0	0	0	0	0	0	0	0	0	0	0	0	0
Methylchloroisothiazolinone	MCI	26172-55-4	Biocide	ng/L	0	0	0	0	NO	/	/	/	0	0	0	0	0	0	0	0	0	0	0	0	0	0	0	0	0	0	0	0	0	0	0	0	0	0	0	0	0	0
Methylparaben	MPB	99-76-3	Biocide	ng/L	8	1	6	1	NO	0	66.0479	587.225	0	92.585	0	0	0	0	0	400.44	327.555	69.797	262.115	143.532	587.225	0	0	0	0	0	0	0	0	0	0	0	0	0	98.189	0	0	0
2-Octyl-4-isothiazolin-3-one	OIO	26530-20-1	Biocide	ng/L	2	1	1	0	NO	0	0.0077	0.159	0	0	0	0.159	0	0	0	0	0	0	0.072	0	0	0	0	0	0	0	0	0	0	0	0	0	0	0	0	0	0	0
Pyriproxyfen	PPO	95737-68-1	Biocide	ng/L	0	0	0	0	NO	/	/	/	0	0	0	0	0	0	0	0	0	0	0	0	0	0	0	0	0	0	0	0	0	0	0	0	0	0	0	0	0	0
Terbutryn	TBT	886-50-0	Biocide	ng/L	30	7	6	17	YES	0.108	113.153	612.352	3.507	0.542	0.249	1.992	0.108	1.319	3.622	2.095	2.495	3.699	2.333	1.504	54.139	3.225	108.77	221.827	455.824	2.233	67.852	316.771	284.953	271.559	263.371	180.253	129.76	106.557	126.745	123.552	41.381	612.352
Thiabendazole	TBZ	148-79-8	Biocide	ng/L	13	0	0	13	NO	0	0.187	0.894	0	0	0	0	0	0	0	0	0	0	0	0	0	0.697	0.315	0.595	0	0	0.27	0.894	0.699	0.589	0.584	0.487	0.22	0.132	0.104	0.024	0	0
Triclocarban	TCC	101-20-2	Biocide	ng/L	3	1	1	1	NO	0	0.432867	12.27	0	0.273	0	0	0	0	0	0	0	0	0.443	0	0	0	0	0	0	0	0	0	0	0	0	0	0	0	12.27	0	0	0
Triclosan	TCS	3380-34-5	Biocide	ng/L	19	2	3	14	YES	0	1.22847	3.736	1.224	2.106	0	0	0	0	0	1.189	0.787	0	1.009	0	0	2.907	1.748	0	1.772	1.306	2.632	3.736	1.521	1.442	2.065	1.575	2.916	2.341	2.948	0	1.63	0
Thiamethoxam	TMTX	153719-23-4	Biocide	ng/L	13	0	1	12	NO	0	6.0142	115.205	0	0	0	0	0	0	0	0	0	0	0	0.13	0	115.205	5.385	0	0	2.622	0.39	14.084	10.956	8.48	8.943	1.817	0.226	0.782	0	0	0	11.406
Warfarin	WAR	81-81-2	Biocide	ng/L	17	1	1	15	YES	0	0.938467	3.026	0	0	0	0	0	0	0.781	0	0	0	0	0	0.958	2.152	2.74	0.156	1.492	0.497	0.797	0.319	0.426	1.932	2.638	2.601	3.026	0	2.846	1.925	0	2.868
4-Hydroxybenzotriazole	4-HOBt	26725-51-9	Corrosion inhibitor	ng/L	0	0	0	0	NO	/	/	/	0	0	0	0	0	0	0	0	0	0	0	0	0	0	0	0	0	0	0	0	0	0	0	0	0	0	0	0	0	0
1H-Benzotriazole	BTZ	95-14-7	Corrosion inhibitor	ng/L	30	7	6	17	YES	1.5	56.2055	211.751	3.105	2.011	2.985	3.061	1.5	2.505	9.057	3.332	4.836	1.695	1.825	1.962	13.33	146.974	105.577	50.02	31.547	29.539	102.213	137.539	91.539	130.006	114.877	137.264	98.3	93.116	52.486	86.407	15.805	211.751
5-Chlorobenzotriazole	CBT	94-97-3	Corrosion inhibitor	ng/L	1	0	0	1	NO	0	0.2557	7.671	0	0	0	0	0	0	0	0	0	0	0	0	0	0	0	0	0	0	0	0	0	0	0	0	0	0	0	0	0	7.671
5-Methyl-1H-benzotriazole	MBT	136-85-6	Corrosion inhibitor	ng/L	30	7	6	17	YES	0.235	34.367	131.396	1.689	1.034	0.44	1.055	0.235	0.874	1.957	0.945	0.932	0.311	0.337	0.353	5.67	10.472	16.219	11.811	9.798	9.667	47.264	131.396	84.912	117.98	86.282	129.66	75.225	74.86	59.51	60.344	13.373	76.406
7-Amino-4-methylcoumarin	7-AMC	26093-31-2	Dye	ng/L	7	0	0	7	NO	0	0.4646	4.241	0	0	0	0	0	0	0	0	0	0	0	0	0	0	0	0	0	0	2.677	0.026	0	2.598	2.408	0.845	4.241	0	0	1.143	0	0
7-Diethylamino-4-methylcoumarin	C1	91-44-1	Dye	ng/L	10	0	0	10	NO	0	0.369967	3.772	0	0	0	0	0	0	0	0	0	0	0	0	0	0	0	0	0	0	0	0.895	3.772	1.638	1.121	0.532	1.006	1.012	0.853	0.257	0	0.013
7-(Ethylamino)-4-methylcoumarin	EMC	28821-18-3	Dye	ng/L	23	4	6	13	YES	0	0.475333	1.545	0.406	0.3	0	0.455	0.378	0	0	0.303	0.297	0.307	0.444	0.429	0.594	0.969	0.473	0	0.566	0.835	0.541	0	1.081	0.903	0	0	0.711	0.937	1.545	0.932	0.365	0.489
Tris(2-chloroethyl)phosphate	TCEP	115-96-8	Flame retardant	ng/L	30	7	6	17	YES	52.164	301.613	678.926	144.038	166.486	52.164	112.891	60.43	82.746	57.658	160.719	139.797	89.263	108.45	89.569	236.369	503.112	549.709	94.243	85.901	96.889	547.599	390.978	425.876	595.071	522.256	678.926	565.998	510.536	670.241	550.754	246.871	512.844
5-Carboline	CBL	244-69-9	Food ingredient	ng/L	30	7	6	17	YES	1.562	2.3614	5.06	1.861	1.657	1.562	1.806	1.572	1.895	1.834	1.666	1.588	1.649	1.762	1.57	1.61	4.816	1.593	1.668	1.732	2.082	5.06	3.827	2.941	3.361	2.925	2.953	1.988	2.493	3.029	2.834	1.592	3.916
Daidzein	DAI	486-66-8	Food ingredient	ng/L	20	7	6	7	YES	0	2.1912	26.131	1.175	0.907	1.419	1.121	26.131	0.723	4.759	0.945	1.527	0.992	1.932	0.861	1.998	0	2.362	5.747	0	2.332	4.783	0	2.285	3.351	0	0	0	0	0	0	0.386	0
Harman	HAR	486-84-0	Food ingredient	ng/L	30	7	6	17	YES	1.1	3.8194	12.656	1.853	1.86	1.314	1.477	1.708	1.1	3.738	1.6	1.936	1.445	1.532	1.323	2.804	8.268	4.182	2.075	1.731	11.271	9.965	12.656	6.713	5.899	5.754	4.098	3.471	3.108	2.741	2.417	1.69	4.853
Harmine	HARE	422-51-3	Food ingredient	ng/L	19	1	2	16	YES	0	0.0349667	0.123	0	0	0	0	0	0.021	0	0	0.028	0	0	0	0.026	0.031	0.012	0.052	0.041	0.064	0.003	0.123	0.063	0.063	0.015	0.118	0.038	0.054	0.091	0.094	0	0.112
2-Amino-3-methyl-imidazo[4,5-f]quinoline	IQ	76180-96-6	Food ingredient	ng/L	15	1	0	14	NO	0	1.08103	4.809	0	0	0	0	0	0.991	0	0	0	0	0	0	0	3.477	1.152	4.498	3.771	0.291	1.136	4.809	1.635	0.616	1.518	2.482	2.43	0.526	0	0	0	3.099
2-Amino-3,8-dimethylimidazo-[4,5-f]quinoxaline	MelQx	115781-42-5	Food ingredient	ng/L	5	0	0	0	NO	0	0.2243	2.854	#N/A	#N/A	#N/A	#N/A	#N/A	#N/A	#N/A	#N/A	#N/A	#N/A	#N/A	#N/A	#N/A	#N/A	#N/A	#N/A	#N/A	#N/A	#N/A	#N/A	#N/A	#N/A	#N/A	#N/A	#N/A	#N/A	#N/A	#N/A	#N/A	#N/A
Norharmane	NHM	244-63-3	Food ingredient	ng/L	27	6	5	16	YES	0	0.512967	0.87	0.567	0.532	0.524	0.54	0.511	0	0.5	0.589	0.559	0.619	0	0.483	0.54	0.602	0.546	0.588	0.576	0.567	0.578	0.531	0.549	0.566	0.87	0.574	0.572	0.616	0	0.658	0.535	0.497
2-Amino-1-methyl-6-phenylimidazo[4,5-b]pyridine	PhIP	105650-23-5	Food ingredient	ng/L	9	0	1	8	NO	0	0.855967	4.139	0	0	0	0	0	0	0	0	0	0	0	0	2.149	0	3.034	3.209	4.139	0	0	0	0.421	0	3.088	3.499	3.902	0	0	0	0	2.238
Piperine	PIP	94-62-2	Food ingredient	ng/L	30	7	6	17	YES	0.09	0.6601	6.903	0.74	0.489	0.173	0.437	0.364	0.346	0.23	0.277	0.675	0.095	0.239	0.21	0.228	0.719	0.474	0.295	0.252	0.44	6.903	1.222	0.231	0.71	0.271	0.777	0.09	0.5	0.924	0.672	0.184	0.636
Celestolide	CLT	13171-00-1	Fragrance	ng/L	0	0	0	0	NO	/	/	/	0	0	0	0	0	0	0	0	0	0	0	0	0	0	0	0	0	0	0	0	0	0	0	0	0	0	0	0	0	0
Cashmeran	DPMI	33704-61-9	Fragrance	ng/L	15	4	5	6	NO	0	2.98663	21.758	4.577	3.075	0	3.587	0	0	7.865	0	4.541	3.824	21.758	6.629	14.197	0	2.803	0	4.936	0	0	0	0	4.311	0	0.979	0	4.06	0	2.457	0	0
Phantolide	PAT	15323-35-0	Fragrance	ng/L	0	0	0	0	NO	/	/	/	0	0	0	0	0	0	0	0	0	0	0	0	0	0	0	0	0	0	0	0	0	0	0	0	0	0	0	0	0	0
Tonalide	TNL	21145-77-7	Fragrance	ng/L	22	7	6	9	YES	0	30.7779	132.71	12.364	14.813	12.396	12.925	7.146	11.471	18.606	25.767	33.586	40.925	47.412	33.674	100.362	0	30.073	67.844	94.135	39.326	132.71	0	0	0	0	0	74.387	0	44.23	0	23.967	45.219
5-Hydroxyindole-3-acetic acid	5-HIAA	54-16-0	Human metabolite	ng/L	0	0	0	0	NO	/	/	/	0	0	0	0	0	0	0	0	0	0	0	0	0	0	0	0	0	0	0	0	0	0	0	0	0	0	0	0	0	0
Cotinine	COT	486-56-6	Human metabolite	ng/L	30	7	6	17	YES	62.739	527.909	1027.04	177.638	115.272	99.844	179.065	156.454	344.39	401.555	133.329	245.014	62.739	164.94	125.424	395.034	1027.04	785.776	715.792	960.014	573.665	916.014	825.882	643.134	859.01	683.276	910.823	619.616	905.636	792.332	991.217	152.444	874.895
1-Naphthol-5-sulfonic acid	1-NAPSA	117-59-9	Industrial	ng/L	0	0	0	0	NO	/	/	/	0	0	0	0	0	0	0	0	0	0	0	0	0	0	0	0	0	0	0	0	0	0	0	0	0	0	0	0	0	0
2-Aminobiphenyl	2-APB	90-41-5	Industrial	ng/L	11	3	1	7	NO	0	0.274233	0.917	0	0	0.676	0	0.694	0.716	0	0	0	0.742	0	0	0	0	0	0.711	0.786	0	0	0.749	0.733	0	0.917	0.829	0	0	0	0	0	0.674
4-Hydroxy-1-(2-hydroxyethyl)-2,2,6,6-tetramethylpiperidine	HTP	52722-86-8	Industrial	ng/L	30	7	6	17	YES	197.173	661.091	1944.95	896.771	925.398	697.474	1606.46	859.477	895.379	284.451	855.829	1944.95	438.409	806.61	562.535	416.417	692.263	607.938	200.979	423.954	841.436	628.136	373.75	605.415	467.034	197.173	602.041	466.612	355.355	1270.71	338.623	224.942	346.221
2-Isopropylthioxanthone	2-IPT	5495-84-1	Industrial	ng/L	6	1	1	4	NO	0	0.0259667	0.32	0	0	0	0.016	0	0	0	0	0	0	0.267	0	0	0	0	0	0	0	0	0	0	0.32	0	0.078	0	0.062	0	0.036	0	0
2-Naphthol-8-sulfonic acid	2-NAPSA	132-57-0	Industrial	ng/L	17	1	1	15	YES	0	0.371633	0.959	0	0	0	0.566	0	0	0	0	0	0	0.651	0	0	0.722	0	0.509	0	0.766	0.688	0.463	0.642	0.736	0.728	0.504	0.606	0.468	0.902	0.653	0.959	0.586
2,4-Dichlorophenol	2,4-DCP	120-83-2	Industrial	ng/L	27	6	4	17	YES	0	4.58247	14.182	0.76	1.034	0	1.052	1.131	4.037	3.238	1.128	1.444	1.115	0.855	0	0	7.851	4.656	14.182	5.034	3.46	6.002	5.043	4.379	7.368	7.99	7.523	9.654	10.713	12.146	8.189	1.732	5.758
1-Butyl-3-methyl-imidazolium	BMIMPF	80432-08-2	Industrial	ng/L	30	7	6	17	YES	107.147	559.512	1405.3	137.225	271.65	223.968	238.2	107.147	133.364	277.182	1091.81	1256.54	1405.3	1218.65	371.824	985.086	711.93	621.755	475.74	321.16	848.659	497.402	221.852	347.007	826.335	401.708	763.425	739.912	333.612	825.803	162.905	554.838	413.361
3-Aminoacetophenone	3-AAP	99-03-6	Industrial	ng/L	0	0	0	0	NO	/	/	/	0	0	0	0	0	0	0	0	0	0	0	0	0	0	0	0	0	0	0	0	0	0	0	0	0	0	0	0	0	0
3,4,5-Trichlorophenol	345-TCP	609-19-8	Industrial	ng/L	1	0	0	1	NO	0	0.0101333	0.304	0	0	0	0	0	0	0	0	0	0	0	0	0	0.304	0	0	0	0	0	0	0	0	0	0	0	0	0	0	0	0
2,2,6,6-Tetramethyl-4 piperidone	TMPD	826-36-8	Industrial	ng/L	30	7	6	17	YES	65.969	428.183	1718.94	242.924	129.159	65.969	319.091	82.794	99.11	153.279	248.239	271.938	161.991	425.454	136.286	284.971	713.504	345.397	280.703	368.025	572.826	565.969	424.982	418.382	626.334	462.272	723.979	553.359	501.807	1718.94	768.993	401.882	776.923
2,4,7,9-Tetramethyl-5-decyne-4,7-diol	TMDD	126-86-3	Industrial	ng/L	30	7	6	17	YES	20.349	388.613	3069.67	98.124	77.704	20.349	63.275	25.304	69.2	128.206	98.033	287.758	75.258	189.718	95.655	203.66	498.443	223.468	112.515	182.112	347.067	3069.67	624.469	542.446	869.035	751.052	832.399	376.168	484.662	631.636	446.046	97.986	136.976
Ethyl 4-(dimethylamino)benzoate	4EDMAB	10287-53-3	Industrial	ng/L	24	5	5	14	YES	0	0.405433	1.356	0.001	0.1	0	0.271	0	0.51	0.626	0.624	0.783	0	1.084	0.202	0.403	0.099	0.019	0.461	0.524	0.446	0.538	0.027	0	0.716	0	0.601	0.64	0.19	1.356	0.917	1.025	0
4-Nitroquinoline-1-oxide	4NQO	56-57-5	Industrial	ng/L	9	0	0	9	NO	0	0.916767	6.196	0	0	0	0	0	0	0	0	0	0	0	0	0	1.498	0	0	0	0	2.977	6.196	3.127	0	2.826	2.964	3.41	0	0	1.455	0	3.05
2-Aminonaphthalene-1,5-disulfonic acid	AADA	117-62-4	Industrial	ng/L	0	0	0	0	NO	/	/	/	0	0	0	0	0	0	0	0	0	0	0	0	0	0	0	0	0	0	0	0	0	0	0	0	0	0	0	0	0	0
Acridone	ACD	578-95-0	Industrial	ng/L	9	0	0	9	NO	0	0.316933	1.921	0	0	0	0	0	0	0	0	0	0	0	0	0	0.899	0.23	0	0	0	0.183	0	1.599	1.921	0	1.48	0.535	0	0	0.804	0	1.857
Hexa(methoxymethyl)melamine	HMMM	3089-11-0	Industrial	ng/L	30	7	6	17	YES	2.008	295.594	1570.97	12.616	3.647	2.008	9.394	4.862	13.138	102.235	10.231	13.872	5.921	4.363	6.261	79.793	101.57	239.039	280.198	353.654	159.374	166.763	1050.58	1124.79	1508.9	1570.97	687.795	368.772	240.731	246.791	263.977	24.045	211.536
4-Amino-N,N-dimethylbenzenesulfonamide	ADBS	1709-59-7	Industrial	ng/L	0	0	0	0	NO	/	/	/	0	0	0	0	0	0	0	0	0	0	0	0	0	0	0	0	0	0	0	0	0	0	0	0	0	0	0	0	0	0
5-Aminonaphthalene-2-sulfonic acid	ANSA	119-79-9	Industrial	ng/L	19	2	1	16	YES	0	1.63127	5.947	0	0	0	0	0	0.674	0.609	0	0	0	0	0	1.07	4.354	2.969	0.827	5.033	0.945	0.889	1.322	4.279	2.563	1.555	2.984	3.258	1.015	4.344	4.301	0	5.947
Azobenzene	AZB	103-33-3	Industrial	ng/L	2	0	0	2	NO	0	0.068	1.152	0	0	0	0	0	0	0	0	0	0	0	0	0	0	0	0	0	0	1.152	0	0	0	0	0	0	0.888	0	0	0	0
2-Bromoaniline	BMA	615-36-1	Industrial	ng/L	0	0	0	0	NO	/	/	/	0	0	0	0	0	0	0	0	0	0	0	0	0	0	0	0	0	0	0	0	0	0	0	0	0	0	0	0	0	0
N-Methyl-2-pyrrolidone	MPyR	872-50-4	Industrial	ng/L	30	7	6	17	YES	29.07	188.051	706.189	229.336	51.538	38.886	183.978	59.012	77.312	35.795	47.372	97.967	29.07	63.147	59.23	60.415	188.356	463.349	43.044	577.956	108.061	164.195	72.553	98.701	436.022	226.922	205.704	203.917	499.515	515.955	706.189	55.625	42.41
Bisphenol S	BPS	80-09-1	Industrial	ng/L	9	3	2	4	NO	0	0.297533	3.853	0.4	0.082	0	1.015	0	0	0	0	0.679	0	0.202	0	0	0	0	0	0	0.214	3.853	0	0	2.129	0	0	0	0	0.352	0	0	0
Benzidine	BZD	92-87-5	Industrial	ng/L	0	0	0	0	NO	/	/	/	0	0	0	0	0	0	0	0	0	0	0	0	0	0	0	0	0	0	0	0	0	0	0	0	0	0	0	0	0	0
Benzenesulfonic acid	BZSA	98-11-3	Industrial	ng/L	24	4	3	17	YES	0	0.789367	3.494	0.248	0	0.272	0.203	0	0	0.142	0	0	0	0.181	0.221	0.767	2.261	0.908	0.199	0.184	0.461	1.16	3.114	2.347	2.061	1.576	1.15	0.873	0.449	0.446	0.769	0.195	3.494
Michler's ketone	CHNO	90-94-8	Industrial	ng/L	0	0	0	0	NO	/	/	/	0	0	0	0	0	0	0	0	0	0	0	0	0	0	0	0	0	0	0	0	0	0	0	0	0	0	0	0	0	0
(3-Chloro-2-hydroxypropyl)trimethylammonium	CHPTAC	3327-22-8	Industrial	ng/L	0	0	0	0	NO	/	/	/	0	0	0	0	0	0	0	0	0	0	0	0	0	0	0	0	0	0	0	0	0	0	0	0	0	0	0	0	0	0
4-Chloroaniline	CLA	106-47-8	Industrial	ng/L	17	4	5	8	YES	0	0.555033	1.017	0.951	0	0.96	0	0	0.953	0.953	0.956	1.01	0	0.989	0.96	0.989	0	1.016	1.017	0	0	0	0.971	0.973	0.988	0.984	0	0	0	1	0	0	0.981
4-Chlorophenol	CPN	106-48-9	Industrial	ng/L	0	0	0	0	NO	/	/	/	0	0	0	0	0	0	0	0	0	0	0	0	0	0	0	0	0	0	0	0	0	0	0	0	0	0	0	0	0	0
Bis(4-chlorophenyl)sulfone	DCDPS	80-07-9	Industrial	ng/L	0	0	0	0	NO	/	/	/	0	0	0	0	0	0	0	0	0	0	0	0	0	0	0	0	0	0	0	0	0	0	0	0	0	0	0	0	0	0
o-Dianisidine	DIA	119-90-4	Industrial	ng/L	0	0	0	0	NO	/	/	/	0	0	0	0	0	0	0	0	0	0	0	0	0	0	0	0	0	0	0	0	0	0	0	0	0	0	0	0	0	0
N-Ethyl-o-toluenesulfonamide	ETS	1077-56-1	Industrial	ng/L	30	7	6	17	YES	1.849	173.541	2129.14	32.959	43.759	150.833	21.73	29.659	23.286	19.108	5.733	5.617	1.849	40.746	2.011	9.696	421.517	658.723	1073.39	2129.14	27.689	42.352	35.488	49.609	32.652	49.946	28.872	26.36	18.509	51.895	51.924	70.543	50.637
3,3'-Dichlorobenzidine	DLB	91-94-1	Industrial	ng/L	0	0	0	0	NO	/	/	/	0	0	0	0	0	0	0	0	0	0	0	0	0	0	0	0	0	0	0	0	0	0	0	0	0	0	0	0	0	0
4-(Dimethylamino)pyridine	DMAP	1122-58-3	Industrial	ng/L	29	7	5	17	YES	0	34.0747	226.571	7.894	2.964	3.703	4.615	0.912	6.847	10.641	8.144	9.453	1.576	9.983	0	16.638	102.262	23.598	28.704	34.022	15.333	226.571	68.123	50.226	45.314	51.766	61.989	60.025	39.145	64.487	24.297	6.892	36.117
3,3'-Dimethylbenzidine	DMB	119-93-7	Industrial	ng/L	0	0	0	0	NO	/	/	/	0	0	0	0	0	0	0	0	0	0	0	0	0	0	0	0	0	0	0	0	0	0	0	0	0	0	0	0	0	0
Diglyme	DIG	111-96-6	Industrial	ng/L	30	7	6	17	YES	44.573	173.379	359.656	214.152	68.203	117.07	109.701	359.656	162.272	136.978	95.174	124.661	82.679	88.618	109.733	182.864	120.853	167.821	281.921	317.647	94.797	242.167	273.195	119.615	247.697	153.375	326.556	194.956	209.666	164.833	226.617	44.573	163.319
2-Naphthalene sulfonic acid	NSA	120-18-3	Industrial	ng/L	30	7	6	17	YES	12.254	150.275	701.271	153.907	103.453	12.254	272.25	89.27	133.032	91.986	142.726	144.557	181.631	235.69	71.248	97.355	102.829	123.59	30.636	113.663	341.401	259.1	39.32	110.08	218.039	26.226	19.936	81.582	132.757	701.271	149.902	289.274	39.279
Dimethyl-5-sulfoisophthalate	DSIP	138-25-0	Industrial	ng/L	12	2	1	9	NO	0	0.204	2.393	0	0	0	0	0.111	0.119	0	0	0	0	0	0.213	0	2.393	0	0	0.151	0	1.102	1.213	0.201	0	0.234	0	0	0	0	0.158	0.08	0.145
2,4-Dinitrophenol	2,4-DNP	51-28-5	Industrial	ng/L	30	7	6	17	YES	17.701	137.145	843.094	61.052	56.317	49.116	78.356	158.706	228.196	843.094	58.327	95.753	52.514	117.764	71.276	117.559	192.049	209.777	17.701	26.564	62.199	41.564	477.577	110.557	149.252	73.757	176.863	42.562	63.025	84.811	61.943	36.472	299.656
m-Xylene-4-sulfonic acid	XSA	88-61-9	Industrial	ng/L	30	7	6	17	YES	2.632	102.762	531.027	4.534	2.632	2.824	8.474	2.973	5.874	9.963	5.139	7.612	4.539	55.461	6.462	17.533	531.027	59.663	50.481	75.46	62.213	313.949	314.493	186.781	285.031	180.861	125.022	105.669	107.652	168.273	184.921	65.751	131.584
Diphenylphosphine oxide	HPOPh2	4559-70-0	Industrial	ng/L	0	0	0	0	NO	/	/	/	0	0	0	0	0	0	0	0	0	0	0	0	0	0	0	0	0	0	0	0	0	0	0	0	0	0	0	0	0	0
1,3-Diphenylguanidine	DPG	102-06-7	Industrial	ng/L	30	7	6	17	YES	12.259	81.5205	361.225	111.669	128.635	12.259	50.063	13.71	24.579	36.879	83.614	80.011	35.401	361.225	49.86	109.011	88.279	50.862	33.854	21.197	67.286	122.318	84.012	59.422	110.387	65.247	61.842	76.293	50.57	155.287	56.118	199.059	46.666
Iminostilbene	IMS	256-96-2	Industrial	ng/L	0	0	0	0	NO	/	/	/	0	0	0	0	0	0	0	0	0	0	0	0	0	0	0	0	0	0	0	0	0	0	0	0	0	0	0	0	0	0
Isophorone diamine	IPDA	2855-13-2	Industrial	ng/L	0	0	0	0	NO	/	/	/	0	0	0	0	0	0	0	0	0	0	0	0	0	0	0	0	0	0	0	0	0	0	0	0	0	0	0	0	0	0
N-isopropyl-N-phenyl-p-phenylenediamine	IPPD	3085-82-3	Industrial	ng/L	0	0	0	0	NO	/	/	/	0	0	0	0	0	0	0	0	0	0	0	0	0	0	0	0	0	0	0	0	0	0	0	0	0	0	0	0	0	0
Isophorone	IPR	78-59-1	Industrial	ng/L	0	0	0	0	NO	/	/	/	0	0	0	0	0	0	0	0	0	0	0	0	0	0	0	0	0	0	0	0	0	0	0	0	0	0	0	0	0	0
Melamine	MA	108-78-1	Industrial	ng/L	29	7	5	17	YES	0	906.783	3368.65	170.502	98.638	91.748	158.94	144.043	217.495	329.247	108.902	117.88	0	76.716	124.032	222.437	797.037	1513.92	1204.76	1746.65	232.845	454.822	1698.44	1644.1	1585.93	2020.84	1548.03	1076.55	1553.94	1568.54	3156.77	171.097	3368.65
2-Mercaptobenzothiazole	MCT	149-30-4	Industrial	ng/L	0	0	0	0	NO	/	/	/	0	0	0	0	0	0	0	0	0	0	0	0	0	0	0	0	0	0	0	0	0	0	0	0	0	0	0	0	0	0
4,4'-Methylene-bis(2-methyl aniline)	MOCA	838-88-0	Industrial	ng/L	21	4	4	13	YES	0	1.6387	4.884	0	2.465	2.401	2.209	0	0	2.094	2.041	2.116	0	2.349	0	2.137	2.295	2.11	2.28	0	2.07	2.341	0	2.173	2.223	0	4.884	2.241	2.128	2.367	0	2.085	2.152
N-Butylbenzenesulfonamide	NBBS	3622-84-2	Industrial	ng/L	30	7	6	17	YES	5.37	52.119	125.596	14.046	13.79	10.18	10.455	5.37	9.235	49.713	13.913	19.584	10.133	18.852	17.398	86.836	57.761	49.898	60.08	52.107	74.133	93.178	65.841	63.483	93.227	92.277	125.596	109.346	92.213	87.529	76.742	16.564	74.09
Methyltriphenylphosphonium	MTPP	15912-74-0	Industrial	ng/L	3	1	0	2	NO	0	0.1039	1.046	1.046	0	0	0	0	0	0	0	0	0	0	0	0	0	0	0	0	0	0	0	1.044	0	0	0	0	1.027	0	0	0	0
(Methoxymethyl)triphenylphosphonium	MTPPP	50443-21-5	Industrial	ng/L	0	0	0	0	NO	/	/	/	0	0	0	0	0	0	0	0	0	0	0	0	0	0	0	0	0	0	0	0	0	0	0	0	0	0	0	0	0	0
4-tert-Butylbenzenesulfonamide	TBBS	6292-59-7	Industrial	ng/L	30	7	6	17	YES	5.37	52.119	125.596	14.046	13.79	10.18	10.455	5.37	9.235	49.713	13.913	19.584	10.133	18.852	17.398	86.836	57.761	49.898	60.08	52.107	74.133	93.178	65.841	63.483	93.227	92.277	125.596	109.346	92.213	87.529	76.742	16.564	74.09
1-Naphthylamine	NPL	134-32-7	Industrial	ng/L	0	0	0	0	NO	/	/	/	0	0	0	0	0	0	0	0	0	0	0	0	0	0	0	0	0	0	0	0	0	0	0	0	0	0	0	0	0	0
N-Phenyl-1-naphthylamine	NPN	90-30-2	Industrial	ng/L	0	0	0	0	NO	/	/	/	0	0	0	0	0	0	0	0	0	0	0	0	0	0	0	0	0	0	0	0	0	0	0	0	0	0	0	0	0	0
4-Nitrophenol	4-NP	100-02-7	Industrial	ng/L	30	7	6	17	YES	19.186	47.291	96.334	32.594	30.897	19.186	31.947	22.145	41.396	32.088	25.994	30.635	19.621	29.095	33.826	49.618	54.177	55.36	27.562	77.891	34.991	39.623	82.393	76.793	96.334	47.63	52.792	71.424	74.956	83.759	53.402	34.601	56
2-Oxindole	OXI	59-48-3	Industrial	ng/L	0	0	0	0	NO	/	/	/	0	0	0	0	0	0	0	0	0	0	0	0	0	0	0	0	0	0	0	0	0	0	0	0	0	0	0	0	0	0
2-(Piperazin-1-yl)ethanamine	PAE	140-31-8	Industrial	ng/L	0	0	0	0	NO	/	/	/	0	0	0	0	0	0	0	0	0	0	0	0	0	0	0	0	0	0	0	0	0	0	0	0	0	0	0	0	0	0
Phenylethylmalonamide	PEMA	7206-76-0	Industrial	ng/L	0	0	0	0	NO	/	/	/	0	0	0	0	0	0	0	0	0	0	0	0	0	0	0	0	0	0	0	0	0	0	0	0	0	0	0	0	0	0
Quinoline N-oxide	QNO	1613-37-2	Industrial	ng/L	0	0	0	0	NO	/	/	/	0	0	0	0	0	0	0	0	0	0	0	0	0	0	0	0	0	0	0	0	0	0	0	0	0	0	0	0	0	0
Quinoline	QUIL	91-22-5	Industrial	ng/L	29	6	6	17	YES	0	2.6547	7.378	2.082	0	1.992	2.194	2.22	1.895	2.134	2.48	1.703	1.265	2.602	1.638	3.005	3.068	2.092	3.948	2.938	4.03	7.378	2.479	2.525	2.667	2.461	2.849	4.187	2.157	3.251	3.678	1.295	3.428
(4-Sulfophenyl)acetic acid	SPAA	153661-28-0	Industrial	ng/L	0	0	0	0	NO	/	/	/	0	0	0	0	0	0	0	0	0	0	0	0	0	0	0	0	0	0	0	0	0	0	0	0	0	0	0	0	0	0
Tributylamine	TBA	102-82-9	Industrial	ng/L	26	6	6	14	YES	0	3.41677	4.003	3.959	3.925	3.906	4.003	0	3.928	3.941	3.921	4.001	3.91	3.958	3.918	3.92	3.936	3.941	0	3.997	3.932	3.923	3.925	3.926	3.943	0	3.92	3.918	0	3.99	3.928	3.968	3.966
2-Hydroxyquinoline	2-HDQ	59-31-4	Industrial	ng/L	30	7	6	17	YES	4.272	29.8775	277.959	10.24	7.07	4.709	9.499	10.194	7.019	9.466	5.475	7.414	4.272	8.091	8.188	25.598	29.638	14.731	18.546	23.036	22.873	43.414	29.171	30.737	39.606	277.959	71.849	55.173	29.382	33.612	21.909	11.058	26.395
Tetrachlorosalicylanilide	TCSL	7426-07-5	Industrial	ng/L	0	0	0	0	NO	/	/	/	0	0	0	0	0	0	0	0	0	0	0	0	0	0	0	0	0	0	0	0	0	0	0	0	0	0	0	0	0	0
4,4'-Thiodianiline	TDA	139-65-1	Industrial	ng/L	0	0	0	0	NO	/	/	/	0	0	0	0	0	0	0	0	0	0	0	0	0	0	0	0	0	0	0	0	0	0	0	0	0	0	0	0	0	0
Tetraglyme	TGM	143-24-8	Industrial	ng/L	18	2	4	12	YES	0	23.7554	107.832	0	0	0	10.042	0	1.973	0	0	0	64.332	107.832	22.783	97.405	0	0	0	0	56.955	47.238	13.193	21.559	26.663	25.882	40.909	51.948	22.831	50.157	10.175	40.786	0
Triphenylphosphine oxide	TPPO	791-28-6	Industrial	ng/L	30	7	6	17	YES	0.139	21.1187	78.395	2.708	1.673	0.215	1.147	0.139	6.034	5.434	3.859	5.939	1.938	1.375	2.609	12.472	54.424	30.569	68.439	78.395	20.685	24.794	17.838	26.695	29.092	30.265	31.864	27.8	25.109	28.953	38.389	6.171	48.536
4-Hydroxyquinoline	4-HDQ	611-36-9	Industrial	ng/L	30	7	6	17	YES	1.349	13.5728	24.858	19.464	15.838	11.013	10.159	24.858	17.541	20.592	7.845	14.325	6.339	5.415	20.917	13.808	10.856	11.29	1.349	15.353	9.367	20.239	14.439	12.302	13.88	16.325	14.714	22.09	13.389	11.362	13.274	4.185	14.656
o-Toluidine	TOL	95-53-4	Industrial	ng/L	0	0	0	0	NO	/	/	/	0	0	0	0	0	0	0	0	0	0	0	0	0	0	0	0	0	0	0	0	0	0	0	0	0	0	0	0	0	0
Tetrapropylammonium	TPA	13010-31-6	Industrial	ng/L	30	7	6	17	YES	0.529	3.25437	27.682	3.566	0.643	0.606	0.779	0.67	0.614	0.662	0.721	0.774	0.529	0.656	0.626	0.749	0.849	2.623	3.506	6.579	0.737	0.867	2.709	3.223	4.621	4.342	2.854	2.697	5.122	8.453	5.269	3.903	27.682
Acridine	ACR	260-94-6	Industrial	ng/L	30	7	6	17	YES	2.6	2.64823	2.754	2.674	2.619	2.64	2.644	2.613	2.602	2.622	2.696	2.664	2.638	2.689	2.673	2.632	2.65	2.642	2.603	2.609	2.625	2.615	2.637	2.6	2.604	2.736	2.642	2.629	2.613	2.717	2.651	2.714	2.754
p-Toluenesulfonamide	TSH	70-55-3	Industrial	ng/L	26	3	6	17	YES	0	129.329	386.525	37.255	30.125	0	0	0	0	34.593	34.261	48.045	14.61	29.339	33.355	242.102	191.423	139.58	115.811	208.194	95.383	386.525	252.123	229.917	265.937	264.33	236.611	196.876	166.394	203.585	182.556	39.903	201.046
1,3-Dimethyl-2-imidazolidinone	DMI	80-73-9	Industrial	ng/L	30	7	6	17	YES	1.27	1.82363	3.121	1.515	1.27	1.394	1.479	1.278	1.795	1.284	1.334	1.381	1.271	1.435	1.46	1.295	2.742	1.809	2.285	2.377	1.314	1.906	2.102	2.194	1.371	2.342	2.065	2.526	1.956	2.101	2.992	1.315	3.121
4-Hydroxycoumarin	HOC	1076-38-6	Natural compound	ng/L	4	0	0	4	NO	0	34.2198	284.573	0	0	0	0	0	0	0	0	0	0	0	0	0	284.573	242.613	241.962	257.447	0	0	0	0	0	0	0	0	0	0	0	0	0
Salicylic acid	SA	69-72-7	Natural compound	ng/L	21	5	5	11	YES	0	244.109	935.566	0	535.356	38.004	0	104.388	70.399	172.414	600.328	920.509	323.115	0	329.181	186.541	0	831.912	43.47	365.601	0	797.651	141.371	30.91	0	20.777	32.488	935.566	0	0	789.666	0	53.638
6-beta-Hydroxycortisol	6-B-HC	53-35-0	Natural steroid	ng/L	8	1	1	6	NO	0	15.8692	113.807	0	0	0	0	0	60.966	0	0	0	0	0	0	113.807	0	0	0	72.853	0	0	0	0	0	48.305	0	56.941	38.424	45.347	0	0	39.434
4-Androstene-3,17-dione	A4	63-05-8	Natural steroid	ng/L	0	0	0	0	NO	/	/	/	0	0	0	0	0	0	0	0	0	0	0	0	0	0	0	0	0	0	0	0	0	0	0	0	0	0	0	0	0	0
4-Androsten-11beta-ol-3,17-dione	A4b	382-44-5	Natural steroid	ng/L	0	0	0	0	NO	/	/	/	0	0	0	0	0	0	0	0	0	0	0	0	0	0	0	0	0	0	0	0	0	0	0	0	0	0	0	0	0	0
Aldosterone	ALD	52-39-1	Natural steroid	ng/L	0	0	0	0	NO	/	/	/	0	0	0	0	0	0	0	0	0	0	0	0	0	0	0	0	0	0	0	0	0	0	0	0	0	0	0	0	0	0
Hydrocortisone	HC	50-23-7	Natural steroid	ng/L	0	0	0	0	NO	/	/	/	0	0	0	0	0	0	0	0	0	0	0	0	0	0	0	0	0	0	0	0	0	0	0	0	0	0	0	0	0	0
Testosterone	TT	58-22-0	Natural steroid	ng/L	1	1	0	0	NO	0	0.0760333	2.281	0	2.281	0	0	0	0	0	0	0	0	0	0	0	0	0	0	0	0	0	0	0	0	0	0	0	0	0	0	0	0
2,4-Dichlorobenzoic acid	4-DCBA	50-84-0	Pesticide	ng/L	16	5	2	9	YES	0	28.4914	115.345	54.017	28.244	0	50.423	19.657	21.465	0	39.198	0	0	74.026	0	0	63.122	33.108	42.584	58.683	88.679	0	0	0	0	0	0	0	85.247	0	115.345	31.633	49.311
Abamectin	ABM	71751-41-2	Pesticide	ng/L	0	0	0	0	NO	/	/	/	0	0	0	0	0	0	0	0	0	0	0	0	0	0	0	0	0	0	0	0	0	0	0	0	0	0	0	0	0	0
2-Aminobenzimidazole	ABZM	934-32-7	Pesticide	ng/L	18	2	0	16	YES	0	4.4572	13.484	0	0	0	0	0	0.91	0.795	0	0	0	0	0	0	8.855	6.342	7.46	5.355	4.304	13.152	13.484	8.683	10.217	11.231	8.879	6.32	7.278	5.872	7.328	0	7.251
Acetamiprid	ACT	135410-20-7	Pesticide	ng/L	27	4	6	17	YES	0	11.7574	36.791	0.852	0.199	0	0	0	0.378	13.863	0.951	1.779	0.265	0.264	0.452	17.089	36.791	9.955	1.541	2.263	18.08	22.36	18.838	19.241	20.722	22.531	25.716	22.634	21.793	19.888	23.807	2.812	27.657
Acetochlor	ACTC	34256-82-1	Pesticide	ng/L	18	5	5	8	YES	0	5.16353	27.57	3.024	3.128	0	8.224	0	0.772	5.604	8.789	9.357	3.666	27.57	0	11.469	3.347	13.456	0	13.417	1.592	0	0	0	7.03	0	0	0	22.808	0	9.807	1.846	0
Amidosulfuron	ADS	120923-37-7	Pesticide	ng/L	0	0	0	0	NO	/	/	/	0	0	0	0	0	0	0	0	0	0	0	0	0	0	0	0	0	0	0	0	0	0	0	0	0	0	0	0	0	0
Allethrin	ALL	584-79-2	Pesticide	ng/L	0	0	0	0	NO	/	/	/	0	0	0	0	0	0	0	0	0	0	0	0	0	0	0	0	0	0	0	0	0	0	0	0	0	0	0	0	0	0
Ametryn	AME	834-12-8	Pesticide	ng/L	12	0	0	12	NO	0	4.4473	58.215	0	0	0	0	0	0	0	0	0	0	0	0	0	0	0.121	0	0.804	0	0.214	58.215	17.624	24.51	27.813	1.699	0.08	0.267	0	1.044	0	1.028
Azoxystrobin acid	AOA	1185255-09-7	Pesticide	ng/L	20	0	3	17	YES	0	24.2942	111.007	0	0	0	0	0	0	0	0.309	0	0	0	0.319	2.474	10.465	65.254	10.7	8.883	4.555	14.548	49.715	45.307	59.149	72.313	101.18	111.007	60.043	47.333	36.856	2.056	26.359
2-Amido-3,5,6-trichloro-4-cyanobenzenesulfonic acid	ATC	1418095-02-9	Pesticide	ng/L	5	3	2	0	NO	0	0.139	1.009	0.814	0	1.009	0.822	0	0	0	0	0	0.813	0.712	0	0	0	0	0	0	0	0	0	0	0	0	0	0	0	0	0	0	0
Atrazine	ATZ	1912-24-9	Pesticide	ng/L	30	7	6	17	YES	5.431	29.4237	90.833	23.363	17.854	18.793	14.583	20.509	25.93	17.278	47.995	57.051	34.341	5.431	10.095	8.965	12.399	32.794	60.575	64.078	50.176	25.31	12.362	13.468	16.965	16.249	19.266	24.782	28.291	43.717	57.734	11.524	90.833
Azoxystrobin	AZO	131860-33-8	Pesticide	ng/L	25	4	4	17	YES	0	7.4482	26.273	0.181	0	0	0.607	0	0.146	0.755	0.459	2.072	0	0	0.027	0.767	6.216	18.74	2.567	1.473	12.257	17.678	10.488	11.562	13.838	14.798	20.725	26.273	18.751	16.937	14.25	2.596	9.283
Azinphos methyl	AZP	86-50-0	Pesticide	ng/L	0	0	0	0	NO	/	/	/	0	0	0	0	0	0	0	0	0	0	0	0	0	0	0	0	0	0	0	0	0	0	0	0	0	0	0	0	0	0
Butocarboxim	BCX	34681-10-2	Pesticide	ng/L	0	0	0	0	NO	/	/	/	0	0	0	0	0	0	0	0	0	0	0	0	0	0	0	0	0	0	0	0	0	0	0	0	0	0	0	0	0	0
Bifenox free acid	BIF	53774-07-5	Pesticide	ng/L	0	0	0	0	NO	/	/	/	0	0	0	0	0	0	0	0	0	0	0	0	0	0	0	0	0	0	0	0	0	0	0	0	0	0	0	0	0	0
Benalaxyl	BNA	71626-11-4	Pesticide	ng/L	28	7	5	16	YES	0	0.655533	1.618	0.56	0.433	0.393	0.41	0.416	0.512	0.759	0.352	0.597	0	0.4	0.376	0.643	1.054	0.884	0.617	0.614	0.493	0.388	0.877	0.46	1.116	0.706	1.098	0.526	1.348	1.033	1.618	0	0.983
Boscalid	BOS	188425-85-6	Pesticide	ng/L	5	0	0	5	NO	0	0.220333	1.694	0	0	0	0	0	0	0	0	0	0	0	0	0	0	0	0	0	0	0	1.362	1.363	1.694	1.168	1.023	0	0	0	0	0	0
Bupirimate	BPM	41483-43-6	Pesticide	ng/L	0	0	0	0	NO	/	/	/	0	0	0	0	0	0	0	0	0	0	0	0	0	0	0	0	0	0	0	0	0	0	0	0	0	0	0	0	0	0
Bentazone	BTAZ	25057-89-0	Pesticide	ng/L	19	0	3	16	YES	0	4.06653	28.916	0	0	0	0	0	0	0	0.261	0.303	0.03	0	0	0	1.379	12.799	1.116	0.751	0.322	0.632	3.405	0	7.024	6.85	6.731	4.528	11.746	18.958	13.514	2.731	28.916
Carbetamide	CBTM	16118-49-3	Pesticide	ng/L	12	0	0	12	NO	0	14.8311	71.916	0	0	0	0	0	0	0	0	0	0	0	0	0	71.916	11.799	0	0	0	18.885	70.856	51.425	45.922	24.614	34.187	31.679	26.181	0	34.24	0	23.228
Carbaryl	CBY	63-25-2	Pesticide	ng/L	25	5	5	15	YES	0	1.564	4.214	0	1.024	1.28	0	1.179	1.377	1.551	1.011	1.005	1.073	0	1.199	2.692	1.905	1.783	1.341	2.543	1.425	1.997	2.836	4.214	2.722	1.972	1.77	1.904	1.416	0	3.354	0	2.347
Chlorfenvinphos	CFV	18708-86-6	Pesticide	ng/L	0	0	0	0	NO	/	/	/	0	0	0	0	0	0	0	0	0	0	0	0	0	0	0	0	0	0	0	0	0	0	0	0	0	0	0	0	0	0
Prothioconazole-desthio	CHCINO	120983-64-4	Pesticide	ng/L	0	0	0	0	NO	/	/	/	0	0	0	0	0	0	0	0	0	0	0	0	0	0	0	0	0	0	0	0	0	0	0	0	0	0	0	0	0	0
Chlorpropham	CIPC	101-21-3	Pesticide	ng/L	0	0	0	0	NO	/	/	/	0	0	0	0	0	0	0	0	0	0	0	0	0	0	0	0	0	0	0	0	0	0	0	0	0	0	0	0	0	0
Clothianidin	CLN	210880-92-5	Pesticide	ng/L	16	0	2	14	YES	0	0.911033	5.268	0	0	0	0	0	0	0	0.352	0	0	0	0.309	0	5.268	1.916	0	0	0.773	0	3.32	3.179	3.33	2.158	1.334	1.299	1.363	0.601	0.537	0.314	1.278
Chlorotoluron	CLTL	15545-48-9	Pesticide	ng/L	0	0	0	0	NO	/	/	/	0	0	0	0	0	0	0	0	0	0	0	0	0	0	0	0	0	0	0	0	0	0	0	0	0	0	0	0	0	0
Chlormequat	CMQ	7003-89-6	Pesticide	ng/L	1	0	0	1	NO	0	0.00833333	0.25	0	0	0	0	0	0	0	0	0	0	0	0	0	0	0	0	0	0	0.25	0	0	0	0	0	0	0	0	0	0	0
Clomazone	CMZ	81777-89-1	Pesticide	ng/L	20	4	5	11	YES	0	1.18243	4.99	0.618	1.392	0	2.264	0	0	0.817	1.01	1.69	0	1.892	0.178	1.255	1.699	0.968	0	1.426	1.383	0.975	0	0	4.99	0	0	1.619	3.092	4.863	2.421	0.921	0
Cyproconazole	CPC	94361-06-5	Pesticide	ng/L	20	2	1	17	YES	0	1.69177	12.101	0	0	0	1.061	0	0	3.997	0	0.271	0	0	0	0	0.625	4.057	0.564	1.28	3.369	1.458	0.274	0.518	5.701	0.373	1.814	2.726	5.198	3.258	12.101	0.34	1.768
Cyprodinil	CPD	121552-61-2	Pesticide	ng/L	0	0	0	0	NO	/	/	/	0	0	0	0	0	0	0	0	0	0	0	0	0	0	0	0	0	0	0	0	0	0	0	0	0	0	0	0	0	0
Chloridazon	CRD	1698-60-8	Pesticide	ng/L	0	0	0	0	NO	/	/	/	0	0	0	0	0	0	0	0	0	0	0	0	0	0	0	0	0	0	0	0	0	0	0	0	0	0	0	0	0	0
Chlorothalonil R611965	CTL	142733-37-7	Pesticide	ng/L	0	0	0	0	NO	/	/	/	0	0	0	0	0	0	0	0	0	0	0	0	0	0	0	0	0	0	0	0	0	0	0	0	0	0	0	0	0	0
Chloroxuron	CXR	1982-47-4	Pesticide	ng/L	0	0	0	0	NO	/	/	/	0	0	0	0	0	0	0	0	0	0	0	0	0	0	0	0	0	0	0	0	0	0	0	0	0	0	0	0	0	0
Cyromazine	CYR	66215-27-8	Pesticide	ng/L	17	1	1	15	YES	0	8.97177	32.442	0	0	0	0	0	1.525	0	0	0	0	0	0	0.072	28.145	14.901	1.976	2.67	0	9.628	32.442	23.484	19.804	24.537	16.116	6.151	14.962	10.852	31.614	0	30.274
2,4-Dichlorophenoxyacetic acid	DCPAA	94-75-7	Pesticide	ng/L	27	6	4	17	YES	0	4.97147	17.059	0.125	0.696	0	0.351	0.505	4.565	1.909	0.793	2.191	0.405	0.235	0	0	7.73	4.79	15.383	6.173	4.085	5.372	4.636	5.404	8.679	6.927	7.553	13.699	13.232	17.059	9.855	1.539	5.253
2,6-Dichlorobenzamide	DCTBA	2008-58-4	Pesticide	ng/L	2	0	0	2	NO	0	0.0463333	0.861	0	0	0	0	0	0	0	0	0	0	0	0	0	0	0	0	0	0	0	0	0	0	0	0.861	0.529	0	0	0	0	0
Dodemorph	DDM	1593-77-7	Pesticide	ng/L	0	0	0	0	NO	/	/	/	0	0	0	0	0	0	0	0	0	0	0	0	0	0	0	0	0	0	0	0	0	0	0	0	0	0	0	0	0	0
Dichlorvos	DDVP	62-73-7	Pesticide	ng/L	0	0	0	0	NO	/	/	/	0	0	0	0	0	0	0	0	0	0	0	0	0	0	0	0	0	0	0	0	0	0	0	0	0	0	0	0	0	0
Desethylatrazine	DET	6190-65-4	Pesticide	ng/L	30	7	6	17	YES	5.193	16.0149	36.725	16.344	12.82	12.975	14.241	12.392	13.999	8.376	23.615	29.877	16.376	7.955	11.547	5.193	9.97	16.96	21.168	36.725	24.176	12.341	6.917	8.351	11.734	9.318	11.26	18.717	17.968	26.899	31.861	8.245	22.127
Desethylterbutylazine	DETB	30125-63-4	Pesticide	ng/L	18	3	2	13	YES	0	0.838633	3.142	0	0	0	0	0.003	0.225	0.611	0	0	0	0	0.574	2.921	1.655	1.166	0.265	2.545	0	1.625	2.819	0	3.142	2.616	1.34	0.775	0.47	0	0.68	0	1.727
Diflubenzuron	DFB	35367-38-5	Pesticide	ng/L	5	1	0	4	NO	0	0.410467	3.589	0	0	0	0	0	3.589	0	0	0	0	0	0	0	0	0	0	2.938	0	0	0	1.528	0	2.38	0	0	0	0	0	0	1.879
Difenoconazole	DFC	119446-68-3	Pesticide	ng/L	2	1	0	1	NO	0	0.0405	0.623	0	0	0	0	0	0	0.592	0	0	0	0	0	0	0	0	0	0	0	0	0	0	0	0	0	0	0.623	0	0	0	0
Diflufenican	DIF	83164-33-4	Pesticide	ng/L	0	0	0	0	NO	/	/	/	0	0	0	0	0	0	0	0	0	0	0	0	0	0	0	0	0	0	0	0	0	0	0	0	0	0	0	0	0	0
Desisopropylatrazine	DIPT	1007-28-9	Pesticide	ng/L	27	7	4	16	YES	0	13.8967	39.595	8.539	6.921	7.804	6.871	13.227	18.581	7.309	10.775	14.7	6.345	0	7.723	0	5.443	19.336	29.693	39.595	19.398	27.842	0	11.126	16.035	12.036	14.804	17.482	19.668	19.671	26.732	5.211	24.035
Daminozide	DMASA	1596-84-5	Pesticide	ng/L	28	7	5	16	YES	0	11.7837	35.182	4.476	4.124	7.273	5.199	7.507	7.83	7.646	3.683	0	6.675	11.958	7.92	15.713	31.414	9.84	23	13.473	3.765	18.043	14.94	11.867	25.275	35.182	14.651	19.611	17.037	4.165	16.463	0	4.781
Dimethachlor	DMC	50563-36-5	Pesticide	ng/L	1	0	0	1	NO	0	0.0046	0.138	0	0	0	0	0	0	0	0	0	0	0	0	0	0.138	0	0	0	0	0	0	0	0	0	0	0	0	0	0	0	0
Dimethoate	DMT	60-51-5	Pesticide	ng/L	5	0	0	5	NO	0	0.2911	4.379	0	0	0	0	0	0	0	0	0	0	0	0	0	4.379	0.088	0	0	0	3.787	0.369	0	0	0.11	0	0	0	0	0	0	0
Dimethachlor CGA369873	DMTC	1418095-08-5	Pesticide	ng/L	0	0	0	0	NO	/	/	/	0	0	0	0	0	0	0	0	0	0	0	0	0	0	0	0	0	0	0	0	0	0	0	0	0	0	0	0	0	0
Dimethachlor ESA	DMTE	1231710-75-0	Pesticide	ng/L	16	2	0	14	YES	0	33.5558	171.798	0	0	0	0	0	10.66	9.425	0	0	0	0	0	0	120.703	13.283	7.778	20.185	0	171.798	154.487	139.643	50.406	80.774	37.878	41.289	38.581	0	56.372	0	53.413
Dimethenamid	DMTN	87674-68-8	Pesticide	ng/L	0	0	0	0	NO	/	/	/	0	0	0	0	0	0	0	0	0	0	0	0	0	0	0	0	0	0	0	0	0	0	0	0	0	0	0	0	0	0
Dimethenamid ESA	DMTNE	205939-58-8	Pesticide	ng/L	4	0	0	4	NO	0	0.506067	6.384	0	0	0	0	0	0	0	0	0	0	0	0	0	0	0	0	0	1.541	0	6.384	0	0	0	3.289	3.968	0	0	0	0	0
Dimethenamid OA	DMTNO	380412-59-9	Pesticide	ng/L	0	0	0	0	NO	/	/	/	0	0	0	0	0	0	0	0	0	0	0	0	0	0	0	0	0	0	0	0	0	0	0	0	0	0	0	0	0	0
Dimethachlor OA	DMTO	1086384-49-7	Pesticide	ng/L	0	0	0	0	NO	/	/	/	0	0	0	0	0	0	0	0	0	0	0	0	0	0	0	0	0	0	0	0	0	0	0	0	0	0	0	0	0	0
Dinoseb	DNS	88-85-7	Pesticide	ng/L	30	7	6	17	YES	2.377	9.2614	20.483	9.927	6.884	4.574	4.569	2.851	2.691	7.78	11.125	20.483	5.587	10.118	5.742	15.986	7.172	9.435	2.377	8.46	13.401	9.843	17.657	14.272	17.934	7.381	8.339	9.873	10.774	14.875	5.447	4.915	7.37
Dichlorprop	DP	120-36-5	Pesticide	ng/L	0	0	0	0	NO	/	/	/	0	0	0	0	0	0	0	0	0	0	0	0	0	0	0	0	0	0	0	0	0	0	0	0	0	0	0	0	0	0
Flusilazole	DPX	85509-19-9	Pesticide	ng/L	12	0	0	12	NO	0	0.293667	0.813	0	0	0	0	0	0	0	0	0	0	0	0	0	0.708	0.709	0	0	0.785	0	0.765	0.7	0.713	0.747	0.788	0	0.697	0	0.745	0.64	0.813
Dimoxystrobin	DSB	149961-52-4	Pesticide	ng/L	18	1	1	16	YES	0	0.878633	3.332	0	0	0	0	0	0	0.16	0	0	0	0	0	0.62	1.228	0.638	1.478	1.33	0.618	3.273	3.211	1.664	2.728	3.332	0.57	1.947	0.433	0.852	0.823	0	1.454
Ethyl azinphos	EAP	2642-71-9	Pesticide	ng/L	0	0	0	0	NO	/	/	/	0	0	0	0	0	0	0	0	0	0	0	0	0	0	0	0	0	0	0	0	0	0	0	0	0	0	0	0	0	0
Epoxiconazole	ECZ	135319-73-2	Pesticide	ng/L	12	0	1	11	NO	0	0.891267	6.616	0	0	0	0	0	0	0	0	0.614	0	0	0	0	0	0.544	0	0	0	1.362	0	0.585	0.67	0	0.563	0.636	2.512	4.837	6.388	1.411	6.616
Ethofumesate	EFM	26225-79-6	Pesticide	ng/L	10	0	0	10	NO	0	0.9412	6.364	0	0	0	0	0	0	0	0	0	0	0	0	0	0.943	0	0	0	0	6.364	4.722	5.327	2.72	4.176	2.113	0.071	0	0	1.53	0	0.27
Emamectin B1a	EMA	119791-41-2	Pesticide	ng/L	0	0	0	0	NO	/	/	/	0	0	0	0	0	0	0	0	0	0	0	0	0	0	0	0	0	0	0	0	0	0	0	0	0	0	0	0	0	0
Ethion	ETH	563-12-2	Pesticide	ng/L	1	0	0	1	NO	0	0.0166333	0.499	0	0	0	0	0	0	0	0	0	0	0	0	0	0	0	0	0	0	0	0	0	0	0	0	0	0	0	0	0	0.499
Etofenprox	ETO	80844-07-1	Pesticide	ng/L	0	0	0	0	NO	/	/	/	0	0	0	0	0	0	0	0	0	0	0	0	0	0	0	0	0	0	0	0	0	0	0	0	0	0	0	0	0	0
Ethylenethiourea	ETU	96-45-7	Pesticide	ng/L	16	1	0	15	YES	0	20.2524	87.583	0	0	0	0	0	5.048	0	0	0	0	0	0	0	30.558	53.251	13.449	17.529	0	45.546	48.999	22.52	29.672	27.397	43.285	43.498	72.062	32.917	87.583	0	34.257
Fluoxastrobin	FAB	361377-29-9	Pesticide	ng/L	6	3	2	1	NO	0	0.1295	0.752	0.687	0	0.638	0.576	0	0	0	0.672	0	0.56	0	0	0	0	0	0	0	0	0	0	0	0	0	0	0	0	0	0	0.752	0
Flufenacet	FFNC	142459-58-3	Pesticide	ng/L	0	0	0	0	NO	/	/	/	0	0	0	0	0	0	0	0	0	0	0	0	0	0	0	0	0	0	0	0	0	0	0	0	0	0	0	0	0	0
Flumioxazin	FMO	103361-09-7	Pesticide	ng/L	2	0	2	0	NO	0	0.548167	8.606	0	0	0	0	0	0	0	8.606	0	0	7.839	0	0	0	0	0	0	0	0	0	0	0	0	0	0	0	0	0	0	0
Fenuron	FNR	101-42-8	Pesticide	ng/L	25	4	6	15	YES	0	5.84497	14.497	5.558	5.33	1.001	2.215	0	0	0	6.103	3.049	3.588	9.766	4.147	4.182	9.024	5.078	0	0	4.706	8.426	14.497	9.624	11.345	10.319	8.283	10.62	6.402	9.762	6.223	11.03	5.071
Fenoxycarb	FOC	72490-01-8	Pesticide	ng/L	18	1	1	16	YES	0	0.817967	2.865	0	0	0	0.398	0	0	0	0	0	0	0	0	0.618	2.423	0.812	0.458	0.712	2.043	1.604	2.139	0.932	1.948	1.788	1.432	0.622	1.059	0	2.231	0.455	2.865
Fenpropidin	FPD	67306-00-7	Pesticide	ng/L	1	0	0	1	NO	0	0.0249333	0.748	0	0	0	0	0	0	0	0	0	0	0	0	0	0	0	0	0	0	0	0	0	0	0	0	0	0.748	0	0	0	0
Fenpropimorph	FPPM	67564-91-4	Pesticide	ng/L	9	1	3	5	NO	0	0.164467	2.013	0	0	0	0	0	0	0.524	0.292	0	0.283	0	0	2.013	0	0.279	0.363	0.517	0	0	0	0	0	0.345	0.318	0	0	0	0	0	0
Flurtamone	FRTM	96525-23-4	Pesticide	ng/L	0	0	0	0	NO	/	/	/	0	0	0	0	0	0	0	0	0	0	0	0	0	0	0	0	0	0	0	0	0	0	0	0	0	0	0	0	0	0
2-Hydroxyatrazine	HDT	2163-68-0	Pesticide	ng/L	30	7	6	17	YES	6.431	39.3955	109.609	15.538	15.863	10.189	21.96	17.653	20.745	31.971	28.204	34.283	21.293	35.811	6.431	63.689	61.086	42.844	62.36	60.986	50.883	42.271	52.277	35.164	54.898	46.13	36.396	33.156	39.991	57.421	63.456	9.308	109.609
2-Hydroxydesethylterbuthylazine	HDTBL	66753-06-8	Pesticide	ng/L	30	7	6	17	YES	0.802	18.5411	87.501	1.139	0.989	0.82	1.013	0.901	1.231	1.928	0.959	1.114	0.88	0.802	0.941	3.919	5.967	6.669	6.958	13.492	5.274	10.114	87.501	39.063	44.809	56.297	20.474	24.182	32.068	66.34	40.05	5.798	74.541
Bromoxynil	HOBr	1689-84-5	Pesticide	ng/L	0	0	0	0	NO	/	/	/	0	0	0	0	0	0	0	0	0	0	0	0	0	0	0	0	0	0	0	0	0	0	0	0	0	0	0	0	0	0
Hexazinone	HXZ	51235-04-2	Pesticide	ng/L	1	0	0	1	NO	0	1.13	33.9	0	0	0	0	0	0	0	0	0	0	0	0	0	0	0	0	0	33.9	0	0	0	0	0	0	0	0	0	0	0	0
Imidacloprid	IDP	138261-41-3	Pesticide	ng/L	17	1	0	16	YES	0	10.964	42.157	0	0	0	0	0	0	2.962	0	0	0	0	0	0	42.157	16.347	1.969	0.861	4.304	11.234	36.774	30.313	27.484	28.423	22.613	25.497	21.977	17.674	20.733	0	17.598
Imidacloprid-guanidine	IDPg	115970-17-7	Pesticide	ng/L	22	3	2	17	YES	0	6.76103	17.443	0.023	0	0	0	0	0.066	3.915	0	0	0	0.019	0	7.305	17.443	10.669	5.752	2.988	8.838	12.044	15.995	15.195	14.247	14.97	12.663	12.075	11.26	15.15	11.627	1.889	8.698
Imidacloprid-urea	IDPu	120868-66-8	Pesticide	ng/L	19	1	1	17	YES	0	3.80887	8.73	0	0	0	0	0	0	5.277	0	0	0	0	0	7.093	8.132	7.226	8.607	7.087	3.145	3.215	4.677	4.273	5.353	5.874	6.499	8.73	6.708	8.609	8.441	0.174	5.146
Imazapyr	IMAR	81334-34-1	Pesticide	ng/L	30	7	6	17	YES	0.027	0.8525	2.291	0.158	0.375	0.334	0.227	0.268	0.664	0.461	0.173	0.427	0.028	0.188	0.202	1.467	1.861	1.258	1.7	0.371	0.11	2.291	1.673	1.351	1.384	1.354	1.368	1.41	1.351	0.526	0.773	0.027	1.795
Indoxacarb	IND	173584-44-6	Pesticide	ng/L	0	0	0	0	NO	/	/	/	0	0	0	0	0	0	0	0	0	0	0	0	0	0	0	0	0	0	0	0	0	0	0	0	0	0	0	0	0	0
Isoxaben	IOX	82558-50-7	Pesticide	ng/L	0	0	0	0	NO	/	/	/	0	0	0	0	0	0	0	0	0	0	0	0	0	0	0	0	0	0	0	0	0	0	0	0	0	0	0	0	0	0
4-Isopropylaniline	IPL	99-88-7	Pesticide	ng/L	29	7	6	16	YES	0	1.9677	2.739	1.937	2.63	1.794	1.643	1.885	1.887	1.824	2.356	2.168	2.131	2.561	1.699	2.739	1.959	1.966	2.133	2.166	1.736	0	1.857	1.722	2.163	2.484	1.825	1.727	2.344	2.096	1.751	1.779	2.069
Isoproturon	IPT	34123-59-6	Pesticide	ng/L	3	0	0	3	NO	0	0.033	0.592	0	0	0	0	0	0	0	0	0	0	0	0	0	0	0	0	0	0	0.377	0	0	0	0	0	0.592	0.021	0	0	0	0
Linuron	LIN	330-55-2	Pesticide	ng/L	0	0	0	0	NO	/	/	/	0	0	0	0	0	0	0	0	0	0	0	0	0	0	0	0	0	0	0	0	0	0	0	0	0	0	0	0	0	0
Lenacil	LNC	2164-08-1	Pesticide	ng/L	27	7	5	15	YES	0	2.54357	9.056	5.28	1.802	2.746	0.956	1.869	2.748	0.92	1.847	2.609	1.734	0.597	3.799	0	9.056	3.992	1.803	4.469	0	1.578	6.286	2.705	1.536	2.258	4.515	2.146	1.66	0	2.857	0.533	4.006
Metobromuron	MBM	3060-89-7	Pesticide	ng/L	11	0	0	11	NO	0	0.786133	5.583	0	0	0	0	0	0	0	0	0	0	0	0	0	0	0	4.953	5.583	0.053	3.898	0.774	0.381	1.171	1.701	2.13	0	0	0	0.998	0	1.942
Myclobutanil	MCBT	88671-89-0	Pesticide	ng/L	26	5	4	17	YES	0	1.51917	3.677	0	0.333	0	0.23	1.122	1.24	1.713	0	0.732	0.383	0	0.331	1.937	1.798	3.445	1.11	0.812	1.272	1.447	1.659	1.84	3.423	2.238	2.595	2.916	2.808	3.194	2.97	0.35	3.677
(4-Chloro-2-methylphenoxy)acetic acid	MCPA	94-74-6	Pesticide	ng/L	12	1	0	11	NO	0	1.05133	8.521	0	0	0	0	0	0	2.333	0	0	0	0	0	0	0	1.762	0	0	1.399	0.819	1.854	3.186	4.519	2.93	8.521	1.179	1.861	1.177	0	0	0
Mecoprop	MCPP	93-65-2	Pesticide	ng/L	17	1	0	16	YES	0	3.67937	27.379	0	0	0	0	0	0	0.841	0	0	0	0	0	0	3.038	1.932	1.224	0	17.771	27.379	4.902	5.141	7.61	8.46	10.56	6.896	5.223	3.898	3.175	0.056	2.275
Metconazole	MCZ	125116-23-6	Pesticide	ng/L	1	0	0	1	NO	0	0.0221333	0.664	0	0	0	0	0	0	0	0	0	0	0	0	0	0	0	0	0	0	0	0	0	0	0	0	0	0	0	0	0	0.664
Methyldesphenylchloridazon	MDP	17254-80-7	Pesticide	ng/L	0	0	0	0	NO	/	/	/	0	0	0	0	0	0	0	0	0	0	0	0	0	0	0	0	0	0	0	0	0	0	0	0	0	0	0	0	0	0
Metolachlor	MLC	51218-45-2	Pesticide	ng/L	27	5	6	16	YES	0	2.29267	8.888	1.073	0.958	0	2.632	0.141	0	2.982	1.298	1.491	1.744	8.888	0.536	6.434	1.301	5.07	0	4.379	1.267	0.929	0.367	4.618	4.163	0.549	1.107	0.958	7.86	1.703	4.473	0.821	1.038
Mesotrione MNBA	MNBA	110964-79-9	Pesticide	ng/L	2	0	0	2	NO	0	0.148533	2.416	0	0	0	0	0	0	0	0	0	0	0	0	0	0	0	0	0	0	0	0	0	0	2.04	0	2.416	0	0	0	0	0
Mepiquat	MPQ	15302-91-7	Pesticide	ng/L	0	0	0	0	NO	/	/	/	0	0	0	0	0	0	0	0	0	0	0	0	0	0	0	0	0	0	0	0	0	0	0	0	0	0	0	0	0	0
Methiocarb-sulfoxide phenol	MSP	22454-92-8	Pesticide	ng/L	22	4	3	15	YES	0	0.619433	2.426	0.106	2.039	0	0.5	0	0	0.131	0	0.652	0	1.971	0	0.193	1.411	0.114	0	0	0.486	2.426	1.505	1.558	0.96	0.644	0.211	0.231	0.133	1.896	0.166	0.484	0.766
Metazachlor BH 479-11	MT11	1242182-77-9	Pesticide	ng/L	0	0	0	0	NO	/	/	/	0	0	0	0	0	0	0	0	0	0	0	0	0	0	0	0	0	0	0	0	0	0	0	0	0	0	0	0	0	0
Metazachlor BH479-12	MT12	1367578-41-3	Pesticide	ng/L	21	5	5	11	YES	0	1.4873	5.739	1.102	0	1.081	0	1.166	1.702	1.401	0.88	1.13	0	1.209	0.873	2.394	5.739	1.091	1.507	2.786	2.25	0	0	0	3.158	0	0	2.882	1.811	5.225	2.689	0	2.543
Metolachlor CGA 357704	MT4	1217465-10-5	Pesticide	ng/L	10	0	4	6	NO	0	0.904033	4.344	0	0	0	0	0	0	0	1.651	3.383	0	1.358	2.051	0	4.344	0	0	0	1.99	0	0	0	2.482	3.595	3.205	0	0	0	0	0	3.062
Metolachlor CGA 368208	MT8	1173021-76-5	Pesticide	ng/L	3	1	1	1	NO	0	0.739033	14.937	0	0	0	0	0	14.937	0	0	0	0	0	3.198	0	0	0	0	0	0	0	0	4.036	0	0	0	0	0	0	0	0	0
Metazachlor BH 479-9	MT9	1246215-97-3	Pesticide	ng/L	0	0	0	0	NO	/	/	/	0	0	0	0	0	0	0	0	0	0	0	0	0	0	0	0	0	0	0	0	0	0	0	0	0	0	0	0	0	0
Metribuzin	MTBZ	21087-64-9	Pesticide	ng/L	5	1	2	2	NO	0	0.225333	3.412	0	0.751	0	0	0	0	0	1.062	0	1.182	0	0	0	0	0	0.353	0	0	0	0	0	0	0	0	0	0	0	0	0	3.412
Methiocarb	MTC	2032-65-7	Pesticide	ng/L	0	0	0	0	NO	/	/	/	0	0	0	0	0	0	0	0	0	0	0	0	0	0	0	0	0	0	0	0	0	0	0	0	0	0	0	0	0	0
Metolachlor ESA	MTE	171118-09-5	Pesticide	ng/L	30	7	6	17	YES	2.602	57.0224	170.879	3.564	2.95	2.602	3.272	5.469	10.56	11.398	15.706	39.532	56.418	74.811	76.369	46.828	108.348	50.144	70.868	58.919	31.225	170.879	109.114	66.996	122.365	99.874	97.896	71.342	87.849	63.609	83.091	18.282	50.391
Metalaxyl	MTL	57837-19-1	Pesticide	ng/L	29	7	5	17	YES	0	18.4859	57.871	1.723	1.615	0.881	1.952	1.276	1.241	6.44	2.563	3.296	2.657	3.027	3.031	0	6.41	34.076	10.925	8.863	33.22	25.495	24.493	29.31	39.566	44.332	47.174	57.871	46.703	47.428	35.863	4.892	28.254
Metamitron	MTM	41394-05-2	Pesticide	ng/L	3	0	0	3	NO	0	0.0431667	0.782	0	0	0	0	0	0	0	0	0	0	0	0	0	0	0.236	0.782	0.277	0	0	0	0	0	0	0	0	0	0	0	0	0
Metolachlor-NOA 413173	MTN	1418095-19-8	Pesticide	ng/L	0	0	0	0	NO	/	/	/	0	0	0	0	0	0	0	0	0	0	0	0	0	0	0	0	0	0	0	0	0	0	0	0	0	0	0	0	0	0
Metolachlor OA	MTO	152019-73-3	Pesticide	ng/L	2	0	0	2	NO	0	0.789733	15.124	0	0	0	0	0	0	0	0	0	0	0	0	0	0	0	8.568	15.124	0	0	0	0	0	0	0	0	0	0	0	0	0
Methomyl	MTOM	16752-77-5	Pesticide	ng/L	0	0	0	0	NO	/	/	/	0	0	0	0	0	0	0	0	0	0	0	0	0	0	0	0	0	0	0	0	0	0	0	0	0	0	0	0	0	0
Metazachlor ESA	MTZE	172960-62-2	Pesticide	ng/L	2	0	0	2	NO	0	0.0324667	0.569	0	0	0	0	0	0	0	0	0	0	0	0	0	0.569	0	0	0	0	0	0	0	0	0	0.405	0	0	0	0	0	0
Metazachlor OA	MTZO	1231244-60-2	Pesticide	ng/L	0	0	0	0	NO	/	/	/	0	0	0	0	0	0	0	0	0	0	0	0	0	0	0	0	0	0	0	0	0	0	0	0	0	0	0	0	0	0
Metazachlor	MZC	67129-08-2	Pesticide	ng/L	0	0	0	0	NO	/	/	/	0	0	0	0	0	0	0	0	0	0	0	0	0	0	0	0	0	0	0	0	0	0	0	0	0	0	0	0	0	0
Nicosulfuron	NCSF	111991-09-4	Pesticide	ng/L	13	4	3	6	NO	0	8.75123	74.967	21.816	12.299	14.938	0	11.331	0	0	20.505	25.047	11.063	0	0	0	0	6.426	7.347	8.493	0	0	0	0	0	0	0	0	11.638	0	36.667	0	74.967
Omethoate	OME	1113-02-6	Pesticide	ng/L	1	0	0	1	NO	0	0.265867	7.976	0	0	0	0	0	0	0	0	0	0	0	0	0	0	0	0	0	0	0	7.976	0	0	0	0	0	0	0	0	0	0
Oryzalin	ORY	19044-88-3	Pesticide	ng/L	1	1	0	0	NO	0	0.482167	14.465	0	0	14.465	0	0	0	0	0	0	0	0	0	0	0	0	0	0	0	0	0	0	0	0	0	0	0	0	0	0	0
Oxadiazone	OXA	19666-30-9	Pesticide	ng/L	2	0	0	2	NO	0	0.0290333	0.532	0	0	0	0	0	0	0	0	0	0	0	0	0	0	0	0	0	0	0	0	0	0.339	0	0	0	0	0	0	0	0.532
Piperonyl butoxide	PBO	51-03-6	Pesticide	ng/L	14	1	2	11	NO	0	0.540667	4.695	0	1.057	0	0	0	0	0	0	0.821	0	0	0	0.852	0.865	0.753	1.219	0.637	0.993	4.695	1.204	0.744	0.755	0	0	0.911	0	0.714	0	0	0
Prochloraz BTS44596	PC6	139542-32-8	Pesticide	ng/L	3	1	0	2	NO	0	0.1406	1.624	0	1.419	0	0	0	0	0	0	0	0	0	0	0	0	0	0	0	0	0	0	0	1.624	0	1.175	0	0	0	0	0	0
Prochloraz BTS40348	PC8	67747-01-7	Pesticide	ng/L	0	0	0	0	NO	/	/	/	0	0	0	0	0	0	0	0	0	0	0	0	0	0	0	0	0	0	0	0	0	0	0	0	0	0	0	0	0	0
Picolinafen	PCLF	137641-05-5	Pesticide	ng/L	12	5	3	4	NO	0	0.2524	1.864	0.164	1.864	0.927	0.049	0.301	0	0	0	0	0.283	0.996	0.403	0	0	0.49	0	0	1.743	0	0	0	0	0	0.294	0	0	0	0	0.058	0
Prochloraz	PCLR	67747-09-5	Pesticide	ng/L	1	1	0	0	NO	0	0.0875333	2.626	0	2.626	0	0	0	0	0	0	0	0	0	0	0	0	0	0	0	0	0	0	0	0	0	0	0	0	0	0	0	0
Pyraclostrobin	PCT	175013-18-0	Pesticide	ng/L	1	0	0	1	NO	0	0.0123333	0.37	0	0	0	0	0	0	0	0	0	0	0	0	0	0	0	0	0	0	0	0	0	0.37	0	0	0	0	0	0	0	0
Pendimethalin	PDM	40487-42-1	Pesticide	ng/L	0	0	0	0	NO	/	/	/	0	0	0	0	0	0	0	0	0	0	0	0	0	0	0	0	0	0	0	0	0	0	0	0	0	0	0	0	0	0
Promethazin	PM	60-87-7	Pesticide	ng/L	0	0	0	0	NO	/	/	/	0	0	0	0	0	0	0	0	0	0	0	0	0	0	0	0	0	0	0	0	0	0	0	0	0	0	0	0	0	0
Pirimicarb	PMC	23103-98-2	Pesticide	ng/L	22	3	6	13	YES	0	0.716	4.13	0.298	0.012	0	0.156	0	0	0	0.394	0.876	0.874	3.495	0.105	0.466	2.768	0.936	0	0	1.395	0.883	0.463	0.029	0.356	0	0.167	0.659	0	4.13	0.443	2.499	0.076
Pirimiphos-methyl	PMM	29232-93-7	Pesticide	ng/L	1	0	0	1	NO	0	0.00113333	0.034	0	0	0	0	0	0	0	0	0	0	0	0	0	0.034	0	0	0	0	0	0	0	0	0	0	0	0	0	0	0	0
Fenthion	PMZ	55-38-9	Pesticide	ng/L	0	0	0	0	NO	/	/	/	0	0	0	0	0	0	0	0	0	0	0	0	0	0	0	0	0	0	0	0	0	0	0	0	0	0	0	0	0	0
Picoxystrobin	POS	117428-22-5	Pesticide	ng/L	0	0	0	0	NO	/	/	/	0	0	0	0	0	0	0	0	0	0	0	0	0	0	0	0	0	0	0	0	0	0	0	0	0	0	0	0	0	0
Propanil	PPA	709-98-8	Pesticide	ng/L	0	0	0	0	NO	/	/	/	0	0	0	0	0	0	0	0	0	0	0	0	0	0	0	0	0	0	0	0	0	0	0	0	0	0	0	0	0	0
Propoxycarbazone	PPC	145026-81-9	Pesticide	ng/L	0	0	0	0	NO	/	/	/	0	0	0	0	0	0	0	0	0	0	0	0	0	0	0	0	0	0	0	0	0	0	0	0	0	0	0	0	0	0
Propachlor	PPCL	1918-16-7	Pesticide	ng/L	1	0	0	1	NO	0	0.00243333	0.073	0	0	0	0	0	0	0	0	0	0	0	0	0	0	0	0	0	0	0.073	0	0	0	0	0	0	0	0	0	0	0
Propamocarb	PPM	24579-73-5	Pesticide	ng/L	19	0	4	15	YES	0	1.07517	9.715	0	0	0	0	0	0	0	0.286	0	0	1.466	0.051	0.08	2.519	0	2.005	1.763	4.406	4.018	1.138	0.121	1.096	2.426	0	9.715	0.195	0.126	0.244	0.079	0.521
Propyzamide	PPY	23950-58-5	Pesticide	ng/L	0	0	0	0	NO	/	/	/	0	0	0	0	0	0	0	0	0	0	0	0	0	0	0	0	0	0	0	0	0	0	0	0	0	0	0	0	0	0
Propiconazole	PPZ	60207-90-1	Pesticide	ng/L	23	2	4	17	YES	0	5.1803	21.618	0.15	0.088	0	0	0	0	0	0.042	0.416	0	0.167	0.376	0	1.064	3.912	1.177	0.501	13.451	8.418	10.988	8.928	8.369	7.287	6.394	9.904	15.254	21.618	18.666	3.552	14.687
Prosulfuron	PSF	94125-34-5	Pesticide	ng/L	0	0	0	0	NO	/	/	/	0	0	0	0	0	0	0	0	0	0	0	0	0	0	0	0	0	0	0	0	0	0	0	0	0	0	0	0	0	0
Prosulfocarb	PSFC	52888-80-9	Pesticide	ng/L	0	0	0	0	NO	/	/	/	0	0	0	0	0	0	0	0	0	0	0	0	0	0	0	0	0	0	0	0	0	0	0	0	0	0	0	0	0	0
Phthalamic acid	PTL	88-97-1	Pesticide	ng/L	0	0	0	0	NO	/	/	/	0	0	0	0	0	0	0	0	0	0	0	0	0	0	0	0	0	0	0	0	0	0	0	0	0	0	0	0	0	0
Pethoxamid	PTX	106700-29-2	Pesticide	ng/L	0	0	0	0	NO	/	/	/	0	0	0	0	0	0	0	0	0	0	0	0	0	0	0	0	0	0	0	0	0	0	0	0	0	0	0	0	0	0
Pyridaben	PYRI	96489-71-3	Pesticide	ng/L	16	3	0	13	YES	0	0.5663	2.655	0	0.255	0	0.396	0	0	1.358	0	0	0	0	0	0	2.138	0.63	0.809	0.852	1.064	0.283	0	2.655	1.499	1.041	0	0	0.621	1.917	0.79	0.681	0
Pyrazophos	PYRA	13457-18-6	Pesticide	ng/L	0	0	0	0	NO	/	/	/	0	0	0	0	0	0	0	0	0	0	0	0	0	0	0	0	0	0	0	0	0	0	0	0	0	0	0	0	0	0
Quinmerac	QME	90717-03-6	Pesticide	ng/L	0	0	0	0	NO	/	/	/	0	0	0	0	0	0	0	0	0	0	0	0	0	0	0	0	0	0	0	0	0	0	0	0	0	0	0	0	0	0
Quinmerac BH518-2	QME-2	90717-07-0	Pesticide	ng/L	0	0	0	0	NO	/	/	/	0	0	0	0	0	0	0	0	0	0	0	0	0	0	0	0	0	0	0	0	0	0	0	0	0	0	0	0	0	0
Quinoxyfen	QOF	124495-18-7	Pesticide	ng/L	0	0	0	0	NO	/	/	/	0	0	0	0	0	0	0	0	0	0	0	0	0	0	0	0	0	0	0	0	0	0	0	0	0	0	0	0	0	0
Chlorothalonil-4-hydroxy	SDS	28343-61-5	Pesticide	ng/L	1	0	0	1	NO	0	0.00673333	0.202	0	0	0	0	0	0	0	0	0	0	0	0	0	0.202	0	0	0	0	0	0	0	0	0	0	0	0	0	0	0	0
Simazine 2-Hydroxy	SMH	2599-11-3	Pesticide	ng/L	7	3	0	4	NO	0	0.451767	2.02	1.862	0	0	0	0	1.889	1.923	0	0	0	0	0	0	0	0	0	0	1.92	1.965	0	0	0	1.974	2.02	0	0	0	0	0	0
Simetryn	SMT	1014-70-6	Pesticide	ng/L	16	0	1	15	YES	0	19.5527	207.848	0	0	0	0	0	0	0	0	0	0	0	0	0.263	0	0.31	0	0.255	0.016	4.144	207.848	64.62	92.161	100.282	15.435	19.997	17.083	28.052	15.902	2.713	17.499
Simazine	SMZ	122-34-9	Pesticide	ng/L	21	4	3	14	YES	0	1.1683	4.209	0	0	0.576	0	0.026	0.334	0.516	0	0.153	0	0	0.092	2.606	1.896	0.722	1.228	1.227	0	1.428	3.314	3.227	2.879	4.209	2.847	1.378	0.668	0	3.156	0	2.567
Spinosyn A	SPIN	131929-60-7	Pesticide	ng/L	9	2	2	5	NO	0	0.1447	0.819	0	0.438	0	0.819	0	0	0	0	0	0.428	0	0.381	0	0	0	0	0	0	0.355	0	0.432	0.775	0	0.431	0	0.282	0	0	0	0
Spiroxamine	SPIR	118134-30-8	Pesticide	ng/L	3	1	1	1	NO	0	0.0523667	0.613	0	0.471	0	0	0	0	0	0	0	0.487	0	0	0	0	0	0	0	0	0	0	0	0	0	0.613	0	0	0	0	0	0
Sulcotrione	SUL	99105-77-8	Pesticide	ng/L	0	0	0	0	NO	/	/	/	0	0	0	0	0	0	0	0	0	0	0	0	0	0	0	0	0	0	0	0	0	0	0	0	0	0	0	0	0	0
Thiacloprid	TAP	111988-49-9	Pesticide	ng/L	1	0	0	1	NO	0	0.125233	3.757	0	0	0	0	0	0	0	0	0	0	0	0	0	0	0	0	0	0	0	0	0	0	0	0	0	0	0	0	0	3.757
Terbuthylazine	TBLZ	5915-41-3	Pesticide	ng/L	18	3	1	14	YES	0	0.8687	6.785	0	0.19	0.108	0.092	0	0	0	0	0.024	0	0	0	0	0	1.072	0.06	0.028	0	0	0.391	2.094	2.241	2.129	1.319	0.991	0.986	2.301	3.163	2.087	6.785
Thiacloprid amide	TCAm	676228-91-4	Pesticide	ng/L	1	0	0	1	NO	0	0.0718333	2.155	0	0	0	0	0	0	0	0	0	0	0	0	0	0	0	0	0	0	0	0	0	0	0	0	0	0	0	0	0	2.155
Trichlorfon	TCF	52-68-6	Pesticide	ng/L	0	0	0	0	NO	/	/	/	0	0	0	0	0	0	0	0	0	0	0	0	0	0	0	0	0	0	0	0	0	0	0	0	0	0	0	0	0	0
Tebuconazole	TCN	107534-96-3	Pesticide	ng/L	26	5	4	17	YES	0	3.80167	20.602	0.604	0	0	1.381	0.567	0.661	1.263	0.675	0.92	0	0	0.604	1.054	1.88	4.642	1.663	2.247	2.038	3.515	3.617	3.39	4.991	4.399	4.411	5.483	8.67	20.602	15.373	2.643	16.757
3,5,6-Trichloro-2-pyridinol	TCPy	6515-38-4	Pesticide	ng/L	22	5	6	11	YES	0	0.734933	1.974	1.654	1.684	0	0.982	0.507	0	0.8	1.331	0.991	0.637	1.974	0.862	0.765	0.8	0.78	0	0.673	1.02	0.829	0	0	0.991	0	0	0.783	0.55	1.672	0.997	0.766	0
Triadimenol	TDM	55219-65-3	Pesticide	ng/L	22	3	2	17	YES	0	11.7378	36.018	0	0	0	3.844	0	1.265	3.617	0	0.897	0	0	0	1.616	10.688	31.378	13.958	9.803	15.812	8.263	20.039	19.797	29.258	26.079	28.819	28.932	36.018	23.224	22.008	4.27	12.548
Trifloxystrobin	TFS	141517-21-7	Pesticide	ng/L	0	0	0	0	NO	/	/	/	0	0	0	0	0	0	0	0	0	0	0	0	0	0	0	0	0	0	0	0	0	0	0	0	0	0	0	0	0	0
Trifloxystrobin CGA 321113	TFSC	252913-85-2	Pesticide	ng/L	15	0	0	15	NO	0	2.74737	28.93	0	0	0	0	0	0	0	0	0	0	0	0	0	0.837	2.689	0	0.813	0	1.095	1.831	1.7	2.478	3.128	3.692	3.904	7.702	28.93	13.954	2.489	7.179
Trifloxystrobin NOA413161	TFSN1	1367578-44-6	Pesticide	ng/L	0	0	0	0	NO	/	/	/	0	0	0	0	0	0	0	0	0	0	0	0	0	0	0	0	0	0	0	0	0	0	0	0	0	0	0	0	0	0
Trifloxystrobin NOA413163	TFSN3	1367578-46-8	Pesticide	ng/L	0	0	0	0	NO	/	/	/	0	0	0	0	0	0	0	0	0	0	0	0	0	0	0	0	0	0	0	0	0	0	0	0	0	0	0	0	0	0
Thiadone	TIA	84352-75-0	Pesticide	ng/L	0	0	0	0	NO	/	/	/	0	0	0	0	0	0	0	0	0	0	0	0	0	0	0	0	0	0	0	0	0	0	0	0	0	0	0	0	0	0
Terbuthylazine-2-hydroxy	TLH	66753-07-9	Pesticide	ng/L	29	7	5	17	YES	0	55.8596	584.642	2.671	0.813	1.126	0.968	0.261	0.773	2.59	1.644	3.732	1.234	0	1.87	64.182	6.669	64.304	213.72	584.642	8.197	16.904	58.505	45.984	42.059	45.254	34.922	34.546	43.886	92.716	67.526	21.1	212.991
Tepraloxydim	TPLD	149979-41-9	Pesticide	ng/L	0	0	0	0	NO	/	/	/	0	0	0	0	0	0	0	0	0	0	0	0	0	0	0	0	0	0	0	0	0	0	0	0	0	0	0	0	0	0
Triallate	TRI	2303-17-5	Pesticide	ng/L	0	0	0	0	NO	/	/	/	0	0	0	0	0	0	0	0	0	0	0	0	0	0	0	0	0	0	0	0	0	0	0	0	0	0	0	0	0	0
2,6-Xylidine	XYL	87-62-7	Pesticide	ng/L	0	0	0	0	NO	/	/	/	0	0	0	0	0	0	0	0	0	0	0	0	0	0	0	0	0	0	0	0	0	0	0	0	0	0	0	0	0	0
6:2 fluorotelomer sulfonic acid	FTSA	27619-97-2	PFC	ng/L	28	7	4	17	YES	0	4.01937	15.267	1.542	1.416	1.434	1.503	1.489	1.503	1.863	1.638	1.424	0	0	1.306	1.375	2.082	8.824	3.313	2.169	1.82	2.174	3.679	5.198	8.744	7.752	13.65	6.755	6.518	15.267	10.036	2.746	3.361
Perfluorobutanoic acid	PFBA	375-22-4	PFC	ng/L	2	0	0	2	NO	0	0.291367	4.544	0	0	0	0	0	0	0	0	0	0	0	0	0	0	0	0	4.197	0	0	0	0	0	0	4.544	0	0	0	0	0	0
Perfluorodecanoic acid	PFDA	335-76-2	PFC	ng/L	1	0	0	1	NO	0	0.0669667	2.009	0	0	0	0	0	0	0	0	0	0	0	0	0	0	0	0	0	0	0	0	0	0	0	0	2.009	0	0	0	0	0
Perfluoroheptanoic acid	PFHpA	375-85-9	PFC	ng/L	30	7	6	17	YES	1.034	2.7398	11.831	1.189	1.35	1.143	1.21	1.289	1.865	1.882	1.456	1.183	1.034	1.17	2.931	3.47	1.872	3.607	3.255	4.085	2.076	2.135	2.259	2.593	3.249	3.384	11.831	3.17	3.065	4.463	3.841	1.654	4.483
Perfluorohexanoic acid	PFHxA	307-24-4	PFC	ng/L	14	3	4	7	NO	0	0.7192	9.539	0	0.644	0	0.283	0	0.308	0	0	0.124	0	0.786	3.282	2.337	0	0	0	3.956	0.023	0	0	0.001	0.061	0	0	0	0	9.539	0	0.168	0.064
Perfluorooctanoic acid	PFOA	335-67-1	PFC	ng/L	28	7	4	17	YES	0	8.0133	20.651	0.95	6.137	0.194	0.692	0.998	3.631	7.641	0.788	0.365	0	1.038	0	19.913	6.165	12.516	11.083	16.35	6.235	7.734	7.71	8.944	13.342	11.428	20.651	12.533	10.004	17.566	12.959	4.169	18.663
Perfluorooctanesulfonic acid	PFOS	1763-23-1	PFC	ng/L	20	2	2	16	YES	0	1.9171	12.192	0	0	0	0	0	0.713	0.207	0.97	0	0	0	0	2.195	3.924	12.192	6.205	0	2.397	3.632	2.129	0.386	2.406	3.328	0.683	4.828	1.929	6.032	2.779	0.237	0.341
Perfluorooctanesulfonamide	PFOSA	754-91-6	PFC	ng/L	15	1	1	13	NO	0	0.717767	3.018	1.169	0	0	0	0	0	0	1.178	0	0	0	0	0	0	3.018	1.419	1.27	0	0	1.199	1.53	1.27	1.192	1.767	1.241	1.357	1.214	0	1.376	1.333
11-Ketotestosterone	11-KT	564-35-2	Pharmaceutical	ng/L	0	0	0	0	NO	/	/	/	0	0	0	0	0	0	0	0	0	0	0	0	0	0	0	0	0	0	0	0	0	0	0	0	0	0	0	0	0	0
17alpha-Methyltestosterone	17-MTS	58-18-4	Pharmaceutical	ng/L	0	0	0	0	NO	/	/	/	0	0	0	0	0	0	0	0	0	0	0	0	0	0	0	0	0	0	0	0	0	0	0	0	0	0	0	0	0	0
17alpha-Hydroxyprogesterone	17-OHP	68-96-2	Pharmaceutical	ng/L	0	0	0	0	NO	/	/	/	0	0	0	0	0	0	0	0	0	0	0	0	0	0	0	0	0	0	0	0	0	0	0	0	0	0	0	0	0	0
2-Hydroxycarbamazepine	2-CBZ	68011-66-5	Pharmaceutical	ng/L	13	0	0	13	NO	0	1.1605	8.169	0	0	0	0	0	0	0	0	0	0	0	0	0	8.169	1.667	0.589	0	0	4.56	3.913	3.54	3.148	2.826	2.225	0.871	0.458	0	1.176	0	1.673
2-Thiouracil	2-TU	141-90-2	Pharmaceutical	ng/L	0	0	0	0	NO	/	/	/	0	0	0	0	0	0	0	0	0	0	0	0	0	0	0	0	0	0	0	0	0	0	0	0	0	0	0	0	0	0
4-Aminoantipyrine	4-AAP	83-07-8	Pharmaceutical	ng/L	22	5	3	14	YES	0	0.7528	4.033	0	0.091	0	0.427	0.61	0.18	1.355	0	0.19	0	0.228	0	0.457	4.033	0.086	0.378	1.284	0	2.866	1.36	0.356	2.08	0.322	1.348	0.693	0	1.516	1.047	0	1.677
5-Fluorouracil	5-FU	51-21-8	Pharmaceutical	ng/L	0	0	0	0	NO	/	/	/	0	0	0	0	0	0	0	0	0	0	0	0	0	0	0	0	0	0	0	0	0	0	0	0	0	0	0	0	0	0
6-Mercaptopurine	6-MP	50-44-2	Pharmaceutical	ng/L	0	0	0	0	NO	/	/	/	0	0	0	0	0	0	0	0	0	0	0	0	0	0	0	0	0	0	0	0	0	0	0	0	0	0	0	0	0	0
7-Hydroxymethotrexate	7-MTX	5939-37-7	Pharmaceutical	ng/L	0	0	0	0	NO	/	/	/	0	0	0	0	0	0	0	0	0	0	0	0	0	0	0	0	0	0	0	0	0	0	0	0	0	0	0	0	0	0
N-Acetyl-4-aminoantipyrine	AAAP	83-15-8	Pharmaceutical	ng/L	30	7	6	17	YES	0.297	257.255	2546.74	7.928	2.327	0.297	3.567	0.463	7.685	16.224	82.287	91.225	47.941	3.187	2.77	116.225	1041.31	181.16	154.463	139.457	246.24	2546.74	561.55	354.116	460.031	465.731	323.311	112.65	129.382	158.571	129.625	15.194	316.007
Albendazole	ABD	54965-21-8	Pharmaceutical	ng/L	0	0	0	0	NO	/	/	/	0	0	0	0	0	0	0	0	0	0	0	0	0	0	0	0	0	0	0	0	0	0	0	0	0	0	0	0	0	0
Acyclovir	ACV	59277-89-3	Pharmaceutical	ng/L	5	0	0	5	NO	0	7.85053	84.24	0	0	0	0	0	0	0	0	0	0	0	0	0	0	0	4.782	84.24	74.058	59.036	13.4	0	0	0	0	0	0	0	0	0	0
Amiodarone	ADR	1951-25-3	Pharmaceutical	ng/L	0	0	0	0	NO	/	/	/	0	0	0	0	0	0	0	0	0	0	0	0	0	0	0	0	0	0	0	0	0	0	0	0	0	0	0	0	0	0
N-Acetyl mesalazine	AMA	51-59-2	Pharmaceutical	ng/L	0	0	0	0	NO	/	/	/	0	0	0	0	0	0	0	0	0	0	0	0	0	0	0	0	0	0	0	0	0	0	0	0	0	0	0	0	0	0
Ambroxol	AMB	18683-91-5	Pharmaceutical	ng/L	0	0	0	0	NO	/	/	/	0	0	0	0	0	0	0	0	0	0	0	0	0	0	0	0	0	0	0	0	0	0	0	0	0	0	0	0	0	0
Amoxicillin	AMC	26787-78-0	Pharmaceutical	ng/L	1	0	0	1	NO	0	9.04897	271.469	0	0	0	0	0	0	0	0	0	0	0	0	0	0	0	0	0	0	271.469	0	0	0	0	0	0	0	0	0	0	0
Amitriptyline	AMI	50-48-6	Pharmaceutical	ng/L	0	0	0	0	NO	/	/	/	0	0	0	0	0	0	0	0	0	0	0	0	0	0	0	0	0	0	0	0	0	0	0	0	0	0	0	0	0	0
Amantadine	AMT	768-94-5	Pharmaceutical	ng/L	30	7	6	17	YES	3.054	274.79	1839.25	10.794	4.532	3.054	11.358	4.777	15.887	22.681	58.351	67.196	27.029	13.26	5.217	45.484	987.936	424.795	136.326	50.836	123.465	1839.25	876.481	582.52	524.664	593.892	416.157	401.418	210.484	188.481	208.848	23.667	364.858
Acetaminophen	APAP	103-90-2	Pharmaceutical	ng/L	1	1	0	0	NO	0	0.0537	1.611	0	0	0	0	0	0	1.611	0	0	0	0	0	0	0	0	0	0	0	0	0	0	0	0	0	0	0	0	0	0	0
Acetyl-sulfamethoxazole	ASFX	21312-10-7	Pharmaceutical	ng/L	16	0	0	16	YES	0	13.0714	99.385	0	0	0	0	0	0	0	0	0	0	0	0	0	10.219	4.55	4.651	2.254	20.304	99.385	25.579	25.334	35.551	28.292	26.498	24.858	20.761	26.853	21.293	0	15.761
Anastrozole	ASZ	120511-73-1	Pharmaceutical	ng/L	0	0	0	0	NO	/	/	/	0	0	0	0	0	0	0	0	0	0	0	0	0	0	0	0	0	0	0	0	0	0	0	0	0	0	0	0	0	0
Atenolol	ATE	29122-68-7	Pharmaceutical	ng/L	0	0	0	0	NO	/	/	/	0	0	0	0	0	0	0	0	0	0	0	0	0	0	0	0	0	0	0	0	0	0	0	0	0	0	0	0	0	0
Atorvastatin	ATV	134523-00-5	Pharmaceutical	ng/L	13	0	1	12	NO	0	0.818367	4.675	0	0	0	0	0	0	0	0	0	0	0	0	2.951	1.41	2.845	0	1.143	0.999	4.675	1.904	0	1.394	1.15	0	0.992	1.491	1.479	0	0	2.118
Azelastine	AZL	58581-89-8	Pharmaceutical	ng/L	0	0	0	0	NO	/	/	/	0	0	0	0	0	0	0	0	0	0	0	0	0	0	0	0	0	0	0	0	0	0	0	0	0	0	0	0	0	0
Azithromycin	AZM	83905-01-5	Pharmaceutical	ng/L	2	1	0	1	NO	0	0.355933	6.284	0	0	0	0	4.394	0	0	0	0	0	0	0	0	0	0	0	0	0	6.284	0	0	0	0	0	0	0	0	0	0	0
Bicalutamide	BCT	90357-06-5	Pharmaceutical	ng/L	14	0	0	14	NO	0	1.10787	5.473	0	0	0	0	0	0	0	0	0	0	0	0	0	5.473	0.851	0	0.012	0	0.886	4.415	3.405	3.572	4.374	2.13	1.644	1.25	1.907	2.207	0	1.11
Budesonide	BDN	51333-22-3	Pharmaceutical	ng/L	30	7	6	17	YES	9.444	129.139	370.436	23.927	45.743	61.156	24.926	118.996	121.488	115.856	26.78	32.167	9.444	52.167	57.071	370.436	171.801	197.991	93.527	137.476	80.802	139.093	118.393	183.391	356.118	117.931	356.07	76.086	283.873	197.516	181.885	32.237	89.836
Bifonazol	BFZ	60628-96-8	Pharmaceutical	ng/L	0	0	0	0	NO	/	/	/	0	0	0	0	0	0	0	0	0	0	0	0	0	0	0	0	0	0	0	0	0	0	0	0	0	0	0	0	0	0
Bethamethasone	BMS	22298-29-9	Pharmaceutical	ng/L	0	0	0	0	NO	/	/	/	0	0	0	0	0	0	0	0	0	0	0	0	0	0	0	0	0	0	0	0	0	0	0	0	0	0	0	0	0	0
Betamethasone-17-valerate	BMV	2152-44-5	Pharmaceutical	ng/L	0	0	0	0	NO	/	/	/	0	0	0	0	0	0	0	0	0	0	0	0	0	0	0	0	0	0	0	0	0	0	0	0	0	0	0	0	0	0
Bisoprolol	BSP	66722-44-9	Pharmaceutical	ng/L	0	0	0	0	NO	/	/	/	0	0	0	0	0	0	0	0	0	0	0	0	0	0	0	0	0	0	0	0	0	0	0	0	0	0	0	0	0	0
Bosentan	BST	147536-97-8	Pharmaceutical	ng/L	0	0	0	0	NO	/	/	/	0	0	0	0	0	0	0	0	0	0	0	0	0	0	0	0	0	0	0	0	0	0	0	0	0	0	0	0	0	0
Bupropion	BUP	34911-55-2	Pharmaceutical	ng/L	0	0	0	0	NO	/	/	/	0	0	0	0	0	0	0	0	0	0	0	0	0	0	0	0	0	0	0	0	0	0	0	0	0	0	0	0	0	0
Benzocain	BZC	94-09-7	Pharmaceutical	ng/L	0	0	0	0	NO	/	/	/	0	0	0	0	0	0	0	0	0	0	0	0	0	0	0	0	0	0	0	0	0	0	0	0	0	0	0	0	0	0
Bezafibrate	BZF	41859-67-0	Pharmaceutical	ng/L	6	0	0	6	NO	0	0.546733	7.752	0	0	0	0	0	0	0	0	0	0	0	0	0	3.069	0	0	0	0	7.752	1.631	1.07	0	0	0.429	0	0	0	0	0	2.451
2-(2-(Chlorophenyl)amino)benzaldehyde	CAB	71758-44-6	Pharmaceutical	ng/L	0	0	0	0	NO	/	/	/	0	0	0	0	0	0	0	0	0	0	0	0	0	0	0	0	0	0	0	0	0	0	0	0	0	0	0	0	0	0
Clarithromycin	CAM	81103-11-9	Pharmaceutical	ng/L	0	0	0	0	NO	/	/	/	0	0	0	0	0	0	0	0	0	0	0	0	0	0	0	0	0	0	0	0	0	0	0	0	0	0	0	0	0	0
Chloramphenicol	CAMp	56-75-7	Pharmaceutical	ng/L	0	0	0	0	NO	/	/	/	0	0	0	0	0	0	0	0	0	0	0	0	0	0	0	0	0	0	0	0	0	0	0	0	0	0	0	0	0	0
Amcinonide	CAN	51022-69-6	Pharmaceutical	ng/L	1	0	1	0	NO	0	1.3215	39.645	0	0	0	0	0	0	0	0	0	39.645	0	0	0	0	0	0	0	0	0	0	0	0	0	0	0	0	0	0	0	0
Clobetasol propionate	CBP	25122-46-7	Pharmaceutical	ng/L	0	0	0	0	NO	/	/	/	0	0	0	0	0	0	0	0	0	0	0	0	0	0	0	0	0	0	0	0	0	0	0	0	0	0	0	0	0	0
Carbamazepine	CBZ	298-46-4	Pharmaceutical	ng/L	28	5	6	17	YES	0	7.6555	35.29	0.045	0.649	0	0.331	0	0.235	0.391	0.63	1.212	0.279	0.643	0.406	1.49	35.29	17.043	9.951	9.859	1.281	13.803	19.451	17.271	18.161	18.505	14.4	9.842	8.412	10.118	9.656	0.984	9.327
Candesartan	CDT	139481-59-7	Pharmaceutical	ng/L	9	0	0	9	NO	0	0.713533	10.577	0	0	0	0	0	0	0	0	0	0	0	0	0	10.577	1.401	0	0.999	0	0	1.676	1.188	1.545	0	0.888	0	1.317	0	0	0	1.815
Celecoxib	CEL	169590-42-5	Pharmaceutical	ng/L	0	0	0	0	NO	/	/	/	0	0	0	0	0	0	0	0	0	0	0	0	0	0	0	0	0	0	0	0	0	0	0	0	0	0	0	0	0	0
Clofibric acid	CFA	882-09-7	Pharmaceutical	ng/L	17	1	1	15	YES	0	1.99287	17.335	0	0	0	0.517	0	0	0	0	0	0	0.654	0	0	6.552	2.75	3.44	0	0.903	17.335	4.395	3.678	2.867	3.8	2.63	1.359	2.156	1.757	1.651	0	3.342
Ciprofloxacin	CIPRO	85721-33-1	Pharmaceutical	ng/L	9	4	0	5	NO	0	18.8466	94.64	76.249	62.523	0	66.604	94.64	0	0	0	0	0	0	0	0	0	59.017	0	50.715	0	0	0	0	52.072	0	0	0	51.153	0	0	52.424	0
Climbazole	CLI	38083-17-9	Pharmaceutical	ng/L	12	0	0	12	NO	0	6.2988	90.697	0	0	0	0	0	0	0	0	0	0	0	0	0	28.621	2.046	0	0	3.584	90.697	26.572	13.369	8.608	5.16	3.763	3.502	0.705	0	0	0	2.337
Clobetasol	CLOB	25122-41-2	Pharmaceutical	ng/L	1	0	0	1	NO	0	5.4657	163.971	0	0	0	0	0	0	0	0	0	0	0	0	0	163.971	0	0	0	0	0	0	0	0	0	0	0	0	0	0	0	0
Clonidine	CLOD	4205-90-7	Pharmaceutical	ng/L	0	0	0	0	NO	/	/	/	0	0	0	0	0	0	0	0	0	0	0	0	0	0	0	0	0	0	0	0	0	0	0	0	0	0	0	0	0	0
Cyclophosphamide	CP	50-18-0	Pharmaceutical	ng/L	11	0	0	11	NO	0	0.6211	4.672	0	0	0	0	0	0	0	0	0	0	0	0	0	0.153	0	0	0	0	1.976	2.508	2.128	1.889	1.563	0.92	0.333	2.046	0	4.672	0	0.445
1-(3-carboxypropyl)-3,7-dimethylxanthine	CPDX	6493-07-8	Pharmaceutical	ng/L	15	0	0	15	NO	0	8.30307	33.324	0	0	0	0	0	0	0	0	0	0	0	0	0	33.324	15.49	12.613	18.173	0	5.635	20.881	21.568	21.339	24.639	14.017	10.724	9.198	10.24	9.845	0	21.406
Clopidogrel	CPG	113665-84-2	Pharmaceutical	ng/L	0	0	0	0	NO	/	/	/	0	0	0	0	0	0	0	0	0	0	0	0	0	0	0	0	0	0	0	0	0	0	0	0	0	0	0	0	0	0
Capecitabine	CPT	154361-50-9	Pharmaceutical	ng/L	4	1	0	3	NO	0	0.274	2.267	0	0	0	0	0	0	2.229	0	0	0	0	0	0	0	0	0	0	0	2.267	2.119	0	0	0	1.605	0	0	0	0	0	0
Ciclopirox	CPX	29342-05-0	Pharmaceutical	ng/L	0	0	0	0	NO	/	/	/	0	0	0	0	0	0	0	0	0	0	0	0	0	0	0	0	0	0	0	0	0	0	0	0	0	0	0	0	0	0
Canrenone	CRN	976-71-6	Pharmaceutical	ng/L	0	0	0	0	NO	/	/	/	0	0	0	0	0	0	0	0	0	0	0	0	0	0	0	0	0	0	0	0	0	0	0	0	0	0	0	0	0	0
Crotamiton	CRO	483-63-6	Pharmaceutical	ng/L	21	1	3	17	YES	0	2.45367	8.313	0	0	0	0	0	0	0.402	0	0.013	0	0.062	0	2.062	8.313	2.507	2.211	3.076	1.526	5.888	6.558	5.536	4.356	4.105	4.435	6.372	2.388	4.508	3.741	0.328	5.223
Clotrimazole	CTM	23593-75-1	Pharmaceutical	ng/L	3	1	1	1	NO	0	0.832567	9.18	0	0	0	0	0	9.18	0	0	0	0	0	0	8.745	0	7.052	0	0	0	0	0	0	0	0	0	0	0	0	0	0	0
Citalopram	CTP	59729-33-8	Pharmaceutical	ng/L	0	0	0	0	NO	/	/	/	0	0	0	0	0	0	0	0	0	0	0	0	0	0	0	0	0	0	0	0	0	0	0	0	0	0	0	0	0	0
Cortisone	CTS	53-06-5	Pharmaceutical	ng/L	0	0	0	0	NO	/	/	/	0	0	0	0	0	0	0	0	0	0	0	0	0	0	0	0	0	0	0	0	0	0	0	0	0	0	0	0	0	0
Cetirizine	CTZ	83881-51-0	Pharmaceutical	ng/L	10	0	0	10	NO	0	4.36683	39.177	0	0	0	0	0	0	0	0	0	0	0	0	0	39.177	5.705	0	0	0	15.125	18.071	12.814	10.923	11.288	6.831	5.257	0	5.814	0	0	0
Cyproterone	CYPT	2098-66-0	Pharmaceutical	ng/L	0	0	0	0	NO	/	/	/	0	0	0	0	0	0	0	0	0	0	0	0	0	0	0	0	0	0	0	0	0	0	0	0	0	0	0	0	0	0
Clozapine	CZP	5786-21-0	Pharmaceutical	ng/L	0	0	0	0	NO	/	/	/	0	0	0	0	0	0	0	0	0	0	0	0	0	0	0	0	0	0	0	0	0	0	0	0	0	0	0	0	0	0
Diclofenac	DCF	15307-86-5	Pharmaceutical	ng/L	1	0	1	0	NO	0	23.5156	705.467	0	0	0	0	0	0	0	0	0	0	705.467	0	0	0	0	0	0	0	0	0	0	0	0	0	0	0	0	0	0	0
10,11-Dihydro-10,11-dihydroxycarbamazepine	DDCBZ	35079-97-1	Pharmaceutical	ng/L	16	0	0	16	YES	0	89.6256	456.087	0	0	0	0	0	0	0	0	0	0	0	0	0	456.087	100.362	84.353	130.305	36.872	296.307	186.962	166.296	251.112	175.754	138.916	114.949	99.472	194.736	141.926	0	114.359
Desonide	DES	638-94-8	Pharmaceutical	ng/L	0	0	0	0	NO	/	/	/	0	0	0	0	0	0	0	0	0	0	0	0	0	0	0	0	0	0	0	0	0	0	0	0	0	0	0	0	0	0
Desloratadine	DESL	100643-71-8	Pharmaceutical	ng/L	0	0	0	0	NO	/	/	/	0	0	0	0	0	0	0	0	0	0	0	0	0	0	0	0	0	0	0	0	0	0	0	0	0	0	0	0	0	0
10,11-Dihydro-10-hydroxycarbamazepine	DHCBZ	29331-92-8	Pharmaceutical	ng/L	15	0	0	15	NO	0	22.1402	236.048	0	0	0	0	0	0	0	0	0	0	0	0	0	42.118	5.258	9.929	6.557	10.199	236.048	63.634	48.125	46.997	35.962	47.506	35.838	24.615	0	25.798	0	25.623
Diazinon	DIAZ	333-41-5	Pharmaceutical	ng/L	5	1	2	2	NO	0	0.0024	0.03	0	0	0	0	0	0.01	0	0.03	0.01	0	0	0	0	0	0	0	0	0	0	0	0	0	0	0	0.005	0	0	0	0	0.017
Dimethylaminophenazone	DMAPZ	58-15-1	Pharmaceutical	ng/L	30	7	6	17	YES	0.457	1.16513	2.714	0.486	0.614	0.697	0.725	0.694	1.245	0.655	0.51	0.543	0.457	0.605	0.641	1.405	2.625	1.71	0.956	2.714	0.86	1.315	1.112	2.326	2.417	1.456	1.273	1.075	1.08	0.819	1.904	0.53	1.505
Domperidone	DPD	57808-66-9	Pharmaceutical	ng/L	2	0	0	2	NO	0	0.121867	2.902	0	0	0	0	0	0	0	0	0	0	0	0	0	2.902	0	0	0	0	0	0	0.754	0	0	0	0	0	0	0	0	0
Diphenhydramine	DPH	58-73-1	Pharmaceutical	ng/L	14	0	1	13	NO	0	0.412767	3.898	0	0	0	0	0	0	0	0	0	0	0	0	0.034	0	0.101	0.147	0.006	0.424	0.521	3.898	2.533	0.897	2.119	0.882	0.435	0	0	0.339	0	0.047
Drospirenone	DRSP	67392-87-4	Pharmaceutical	ng/L	0	0	0	0	NO	/	/	/	0	0	0	0	0	0	0	0	0	0	0	0	0	0	0	0	0	0	0	0	0	0	0	0	0	0	0	0	0	0
Diatrizoate	DTZ	117-96-4	Pharmaceutical	ng/L	0	0	0	0	NO	/	/	/	0	0	0	0	0	0	0	0	0	0	0	0	0	0	0	0	0	0	0	0	0	0	0	0	0	0	0	0	0	0
Duloxetine	DULO	116539-59-4	Pharmaceutical	ng/L	1	0	0	1	NO	0	0.00146667	0.044	0	0	0	0	0	0	0	0	0	0	0	0	0	0	0	0	0	0	0	0.044	0	0	0	0	0	0	0	0	0	0
Dexamethasone	DXM	50-02-2	Pharmaceutical	ng/L	0	0	0	0	NO	/	/	/	0	0	0	0	0	0	0	0	0	0	0	0	0	0	0	0	0	0	0	0	0	0	0	0	0	0	0	0	0	0
Dexamethasone-21-acetate	DXMA	1177-87-3	Pharmaceutical	ng/L	0	0	0	0	NO	/	/	/	0	0	0	0	0	0	0	0	0	0	0	0	0	0	0	0	0	0	0	0	0	0	0	0	0	0	0	0	0	0
Dydrogesterone	DYD	152-62-5	Pharmaceutical	ng/L	0	0	0	0	NO	/	/	/	0	0	0	0	0	0	0	0	0	0	0	0	0	0	0	0	0	0	0	0	0	0	0	0	0	0	0	0	0	0
Diazepam	DZP	439-14-5	Pharmaceutical	ng/L	30	7	6	17	YES	1.001	13.3007	34.108	1.297	1.529	2.178	1.555	1.444	34.108	22.907	2.141	2.963	1.07	6.899	4.417	27.807	7.671	11.031	18.219	15.385	30.062	1.001	10.459	14.841	16.782	21.206	26.049	28.107	28.166	16.86	14.844	2.469	25.555
Ebastin	EBA	90729-43-4	Pharmaceutical	ng/L	0	0	0	0	NO	/	/	/	0	0	0	0	0	0	0	0	0	0	0	0	0	0	0	0	0	0	0	0	0	0	0	0	0	0	0	0	0	0
Edifenphos	EDDP	17109-49-8	Pharmaceutical	ng/L	0	0	0	0	NO	/	/	/	0	0	0	0	0	0	0	0	0	0	0	0	0	0	0	0	0	0	0	0	0	0	0	0	0	0	0	0	0	0
Efavirenz	EFV	154598-52-4	Pharmaceutical	ng/L	1	0	0	1	NO	0	0.0270333	0.811	0	0	0	0	0	0	0	0	0	0	0	0	0	0	0	0	0	0	0	0.811	0	0	0	0	0	0	0	0	0	0
Exemestane	EMS	107868-30-4	Pharmaceutical	ng/L	0	0	0	0	NO	/	/	/	0	0	0	0	0	0	0	0	0	0	0	0	0	0	0	0	0	0	0	0	0	0	0	0	0	0	0	0	0	0
Enalapril	ENA	75847-73-3	Pharmaceutical	ng/L	18	4	4	10	YES	0	0.9366	2.614	0	0	1.224	0	1.127	1.107	1.209	1.122	1.329	1.818	0	0	2.058	0	1.103	1.326	2.614	0	0	1.487	1.525	0	2.009	1.262	2.239	0	0	1.781	0	1.758
Enrofloxacin	ENR	93106-60-6	Pharmaceutical	ng/L	2	1	1	0	NO	0	0.3878	5.957	0	5.677	0	0	0	0	0	0	0	0	0	0	5.957	0	0	0	0	0	0	0	0	0	0	0	0	0	0	0	0	0
Erythromycin	ERY	114-07-8	Pharmaceutical	ng/L	6	0	0	6	NO	0	1.65333	30.934	0	0	0	0	0	0	0	0	0	0	0	0	0	0	3.373	0	0	0	0	6.357	4.877	0	3.003	1.056	0	0	0	0	0	30.934
N-Formyl-4-aminoantipyrine	FAA	1672-58-8	Pharmaceutical	ng/L	25	2	6	17	YES	0	153.431	1414.35	5.451	3.344	0	0	0	0	0	55.268	61.001	33.274	3.165	6.73	65.992	696.979	212.724	121.442	126.42	112.915	1414.35	311.293	204.786	225.575	242.197	181.786	68.988	72.578	85.345	90.672	9.182	191.486
4-Formyl-antipyrine	FAP	950-81-2	Pharmaceutical	ng/L	30	7	6	17	YES	2.108	6.8585	22.03	3.464	3.568	4.208	5.594	2.533	3.006	2.108	17.978	13.601	22.03	13.785	8.89	7.173	6.91	7.383	6.26	2.264	7.788	6.684	4.937	3.93	6.233	4.101	8.461	9.256	3.469	5.09	2.895	5.737	6.419
Finasteride	FAT	98319-26-7	Pharmaceutical	ng/L	2	0	2	0	NO	0	0.0299333	0.47	0	0	0	0	0	0	0	0	0.428	0	0	0	0.47	0	0	0	0	0	0	0	0	0	0	0	0	0	0	0	0	0
4-Fluorobenzoylpropionic acid	FBZ	366-77-8	Pharmaceutical	ng/L	0	0	0	0	NO	/	/	/	0	0	0	0	0	0	0	0	0	0	0	0	0	0	0	0	0	0	0	0	0	0	0	0	0	0	0	0	0	0
Fluocinolone acetonide	FCA	67-73-2	Pharmaceutical	ng/L	0	0	0	0	NO	/	/	/	0	0	0	0	0	0	0	0	0	0	0	0	0	0	0	0	0	0	0	0	0	0	0	0	0	0	0	0	0	0
Fluconazole	FCN	86386-73-4	Pharmaceutical	ng/L	17	0	0	17	YES	0	11.0175	80.686	0	0	0	0	0	0	0	0	0	0	0	0	0	26.714	12.293	7.256	10.112	3.595	80.686	25.188	23.812	27.096	23.633	19.565	13.763	12.034	18.497	14.446	2.255	9.58
Fenofibrate	FFB	49562-28-9	Pharmaceutical	ng/L	3	2	1	0	NO	0	0.0206	0.227	0	0	0.19	0	0	0	0.227	0	0.201	0	0	0	0	0	0	0	0	0	0	0	0	0	0	0	0	0	0	0	0	0
Fluvoxamine	FLUV	54739-18-3	Pharmaceutical	ng/L	19	4	3	12	YES	0	0.318167	1.968	0.125	0	0	0	0.002	0.003	0.16	0.503	0.07	0	0	0	0.38	0.427	0.572	0	0.468	0.17	0.906	0	0.3	1.968	0.265	0	0.489	1.763	0	0.723	0	0.251
Fluorometholone	FML	426-13-1	Pharmaceutical	ng/L	1	1	0	0	NO	0	0.5224	15.672	0	0	0	15.672	0	0	0	0	0	0	0	0	0	0	0	0	0	0	0	0	0	0	0	0	0	0	0	0	0	0
Flumequine	FMQ	42835-25-6	Pharmaceutical	ng/L	1	0	0	1	NO	0	0.0258	0.774	0	0	0	0	0	0	0	0	0	0	0	0	0	0	0	0	0	0	0	0	0	0	0	0	0	0	0	0	0	0.774
Flumethasone	FMT	2135-17-3	Pharmaceutical	ng/L	0	0	0	0	NO	/	/	/	0	0	0	0	0	0	0	0	0	0	0	0	0	0	0	0	0	0	0	0	0	0	0	0	0	0	0	0	0	0
Fluticasone propionate	FP	80474-14-2	Pharmaceutical	ng/L	0	0	0	0	NO	/	/	/	0	0	0	0	0	0	0	0	0	0	0	0	0	0	0	0	0	0	0	0	0	0	0	0	0	0	0	0	0	0
Furosemide	FRS	54-31-9	Pharmaceutical	ng/L	9	1	0	8	NO	0	0.9759	6.359	0	0	0	0	0	0	1.665	0	0	0	0	0	0	2.645	1.449	0	0	3.238	0	5.702	4.286	6.359	3.125	0.808	0	0	0	0	0	0
Flunisolide	FSL	3385-03-3	Pharmaceutical	ng/L	0	0	0	0	NO	/	/	/	0	0	0	0	0	0	0	0	0	0	0	0	0	0	0	0	0	0	0	0	0	0	0	0	0	0	0	0	0	0
Flutamide	FTM	13311-84-7	Pharmaceutical	ng/L	0	0	0	0	NO	/	/	/	0	0	0	0	0	0	0	0	0	0	0	0	0	0	0	0	0	0	0	0	0	0	0	0	0	0	0	0	0	0
Gabapentin	GBP	60142-96-3	Pharmaceutical	ng/L	2	0	1	1	NO	0	0.2058	5.641	0	0	0	0	0	0	0	0	0	5.641	0	0	0	0	0	0	0	0	0	0	0	0	0.533	0	0	0	0	0	0	0
Gabapentin-Lactam	GBPL	64744-50-9	Pharmaceutical	ng/L	18	0	3	15	YES	0	14.2462	135.413	0	0	0	0	0	0	0	0	6.437	3.642	0	3.103	0	135.413	11.963	10.016	13.465	0	10.76	32.581	27.102	32.428	27.66	19.552	20.876	14.156	24.951	18.82	0	14.462
Gemfibrozil	GFB	25812-30-0	Pharmaceutical	ng/L	0	0	0	0	NO	/	/	/	0	0	0	0	0	0	0	0	0	0	0	0	0	0	0	0	0	0	0	0	0	0	0	0	0	0	0	0	0	0
Glibenclamide	GLIB	10238-21-8	Pharmaceutical	ng/L	1	1	0	0	NO	0	0.0449667	1.349	0	0	0	1.349	0	0	0	0	0	0	0	0	0	0	0	0	0	0	0	0	0	0	0	0	0	0	0	0	0	0
Glimepiride	GLIM	93479-97-1	Pharmaceutical	ng/L	1	0	0	1	NO	0	1.6128	48.384	0	0	0	0	0	0	0	0	0	0	0	0	0	48.384	0	0	0	0	0	0	0	0	0	0	0	0	0	0	0	0
Gestoden	GTD	60282-87-3	Pharmaceutical	ng/L	0	0	0	0	NO	/	/	/	0	0	0	0	0	0	0	0	0	0	0	0	0	0	0	0	0	0	0	0	0	0	0	0	0	0	0	0	0	0
Guanylurea	GYL	141-83-3	Pharmaceutical	ng/L	10	1	0	9	NO	0	8.56467	80.401	0	0	0	0	0	0	1.655	0	0	0	0	0	0	31.031	0	0	0	0	0	80.401	54.087	25.244	12.016	0	7.259	15.058	0	16.692	0	13.497
Hydroxychloroquine	HCQ	118-42-3	Pharmaceutical	ng/L	3	0	0	3	NO	0	1.45903	21.142	0	0	0	0	0	0	0	0	0	0	0	0	0	0	0	0	0	0	21.142	12.125	10.504	0	0	0	0	0	0	0	0	0
Hydrocortisonacetate	HCS	50-03-3	Pharmaceutical	ng/L	0	0	0	0	NO	/	/	/	0	0	0	0	0	0	0	0	0	0	0	0	0	0	0	0	0	0	0	0	0	0	0	0	0	0	0	0	0	0
Hydrochlorothiazide	HCTZ	58-93-5	Pharmaceutical	ng/L	7	0	2	5	NO	0	7.12913	172.239	0	0	0	0	0	0	0	0	0	0.291	0	0.224	0	172.239	0	0	0	0	1.347	1.105	0.56	0	0	38.108	0	0	0	0	0	0
4-Hydroxytamoxifen	HTX	68047-06-3	Pharmaceutical	ng/L	0	0	0	0	NO	/	/	/	0	0	0	0	0	0	0	0	0	0	0	0	0	0	0	0	0	0	0	0	0	0	0	0	0	0	0	0	0	0
Indometacin	IDM	53-86-1	Pharmaceutical	ng/L	2	0	0	2	NO	0	0.204233	3.408	0	0	0	0	0	0	0	0	0	0	0	0	0	3.408	0	0	0	0	2.719	0	0	0	0	0	0	0	0	0	0	0
Ifosfamide	IFO	3778-73-2	Pharmaceutical	ng/L	10	0	0	10	NO	0	0.3434	1.958	0	0	0	0	0	0	0	0	0	0	0	0	0	0	0	0	0	0	0.752	0.353	1.958	0.671	1.445	0.886	0.187	0.927	0	1.809	0	1.314
Imatinib	IMAB	152459-95-5	Pharmaceutical	ng/L	0	0	0	0	NO	/	/	/	0	0	0	0	0	0	0	0	0	0	0	0	0	0	0	0	0	0	0	0	0	0	0	0	0	0	0	0	0	0
Ivermectin B1a	IVE	71827-03-7	Pharmaceutical	ng/L	0	0	0	0	NO	/	/	/	0	0	0	0	0	0	0	0	0	0	0	0	0	0	0	0	0	0	0	0	0	0	0	0	0	0	0	0	0	0
Ketoprofen	KETO	22071-15-4	Pharmaceutical	ng/L	0	0	0	0	NO	/	/	/	0	0	0	0	0	0	0	0	0	0	0	0	0	0	0	0	0	0	0	0	0	0	0	0	0	0	0	0	0	0
Ketamine	KTM	6740-88-1	Pharmaceutical	ng/L	0	0	0	0	NO	/	/	/	0	0	0	0	0	0	0	0	0	0	0	0	0	0	0	0	0	0	0	0	0	0	0	0	0	0	0	0	0	0
Ketoconazole	KTZ	65277-42-1	Pharmaceutical	ng/L	0	0	0	0	NO	/	/	/	0	0	0	0	0	0	0	0	0	0	0	0	0	0	0	0	0	0	0	0	0	0	0	0	0	0	0	0	0	0
Labetalol	LABT	36894-69-6	Pharmaceutical	ng/L	29	7	6	16	YES	0	0.8687	2.785	0.646	1.188	0.68	0.713	0.835	0.925	1.131	0.54	1.002	0.405	0.615	0.59	1.038	0.897	0.952	2.785	0.679	0.805	0.73	0.937	0.981	0.872	1.122	1.151	0.677	0.688	0.803	0.781	0	0.893
Lamotrigine	LAMO	84057-84-1	Pharmaceutical	ng/L	1	0	0	1	NO	0	0.0122	0.366	0	0	0	0	0	0	0	0	0	0	0	0	0	0.366	0	0	0	0	0	0	0	0	0	0	0	0	0	0	0	0
Lincomycin	LCM	154-21-2	Pharmaceutical	ng/L	9	0	0	9	NO	0	10.9552	152.133	0	0	0	0	0	0	0	0	0	0	0	0	0	37.098	0	0	0	17.993	152.133	36.413	17.589	12.438	17.421	9.698	0	0	0	0	0	27.873
Lidocaine	LIDL	137-58-6	Pharmaceutical	ng/L	16	3	0	13	YES	0	16.0936	164.423	0	7.926	0	9.748	0.447	0	0	0	0	0	0	0	0	164.423	19.762	0	0	0	54.322	48.808	27.459	24.657	32.261	15.756	24.276	11.727	20.547	7.748	0	12.94
Loperamide	LPA	53179-11-6	Pharmaceutical	ng/L	13	0	1	12	NO	0	3.68503	13.08	0	0	0	0	0	0	0	0	0	0	0	0	13.08	6.232	0	0	0	1.979	7.92	10.395	10.611	8.208	11.93	10.259	6.429	5.79	0	5.433	0	12.285
Lorazepam	LRZ	846-49-1	Pharmaceutical	ng/L	2	0	0	2	NO	0	0.0781333	1.187	0	0	0	0	0	0	0	0	0	0	0	0	0	1.187	0	0	0	0	0	0	0	0	0	0	0	0	0	0	0	1.157
Losartan	LST	114798-26-4	Pharmaceutical	ng/L	19	1	2	16	YES	0	1.83357	7.04	0	0	0	0	0	0	0.863	0	0	0	0.817	0	1.121	4.327	2.311	2.478	1.151	0	6.417	7.04	4.036	3.217	2.499	3.418	3.206	3.707	1.727	2.421	0.955	3.296
Mebeverine	MBV	3625-06-7	Pharmaceutical	ng/L	10	3	1	6	NO	0	0.1461	0.87	0	0	0	0	0.346	0.351	0.354	0	0	0	0	0	0.87	0	0	0.503	0.478	0	0	0.372	0.358	0	0.361	0.39	0	0	0	0	0	0
Mebendazole	MBZ	31431-39-7	Pharmaceutical	ng/L	8	1	1	6	NO	0	0.3236	1.321	0	0	0	0	0	1.321	0	0	0	0	0	0	1.235	0	1.164	1.157	1.197	0	0	0	0	0	0	1.213	0	1.202	0	0	0	1.219
Miconazole	MCN	22916-47-8	Pharmaceutical	ng/L	0	0	0	0	NO	/	/	/	0	0	0	0	0	0	0	0	0	0	0	0	0	0	0	0	0	0	0	0	0	0	0	0	0	0	0	0	0	0
Mefenamic acid	MFA	61-68-7	Pharmaceutical	ng/L	2	0	0	2	NO	0	0.1087	2.208	0	0	0	0	0	0	0	0	0	0	0	0	0	1.053	0	0	0	0	2.208	0	0	0	0	0	0	0	0	0	0	0
Metformin	MFM	657-24-9	Pharmaceutical	ng/L	20	1	2	17	YES	0	80.5755	342.324	0	0	0	0	0	0	12.614	0.057	1.842	0	0	0	0	87.903	132.361	50.038	87.318	9.206	131.486	193.465	127.231	283.474	117.117	236.861	141.77	342.324	188.957	205.624	6.83	60.786
Megestrol-17-acetate	MGA	595-33-5	Pharmaceutical	ng/L	0	0	0	0	NO	/	/	/	0	0	0	0	0	0	0	0	0	0	0	0	0	0	0	0	0	0	0	0	0	0	0	0	0	0	0	0	0	0
Methimazol	MMI	60-56-0	Pharmaceutical	ng/L	0	0	0	0	NO	/	/	/	0	0	0	0	0	0	0	0	0	0	0	0	0	0	0	0	0	0	0	0	0	0	0	0	0	0	0	0	0	0
Memantine	MMT	19982-08-2	Pharmaceutical	ng/L	9	1	0	8	NO	0	0.1491	0.791	0	0.317	0	0	0	0	0	0	0	0	0	0	0	0.483	0	0	0	0	0	0.791	0.62	0	0.567	0.49	0.411	0	0	0	0.354	0.44
Monensin	MNS	17090-79-8	Pharmaceutical	ng/L	23	1	6	16	YES	0	0.788767	5.12	0	0	0	0	0	0.647	0	0.515	0.947	1.498	1.391	5.12	2.406	0.615	0.581	0.708	0.763	0.591	0	0.606	0.554	0.526	0.57	0.519	0.936	0.665	0.74	0.808	0.566	1.391
Medroxyprogesterone	MP	520-85-4	Pharmaceutical	ng/L	0	0	0	0	NO	/	/	/	0	0	0	0	0	0	0	0	0	0	0	0	0	0	0	0	0	0	0	0	0	0	0	0	0	0	0	0	0	0
Mycophenolic acid	MPA	24280-93-1	Pharmaceutical	ng/L	0	0	0	0	NO	/	/	/	0	0	0	0	0	0	0	0	0	0	0	0	0	0	0	0	0	0	0	0	0	0	0	0	0	0	0	0	0	0
Medroxyprogesteroneacetate	MPGA	71-58-9	Pharmaceutical	ng/L	0	0	0	0	NO	/	/	/	0	0	0	0	0	0	0	0	0	0	0	0	0	0	0	0	0	0	0	0	0	0	0	0	0	0	0	0	0	0
6alpha Methylprednisolone	MPN	83-43-2	Pharmaceutical	ng/L	0	0	0	0	NO	/	/	/	0	0	0	0	0	0	0	0	0	0	0	0	0	0	0	0	0	0	0	0	0	0	0	0	0	0	0	0	0	0
Melperon	MPR	3575-80-2	Pharmaceutical	ng/L	0	0	0	0	NO	/	/	/	0	0	0	0	0	0	0	0	0	0	0	0	0	0	0	0	0	0	0	0	0	0	0	0	0	0	0	0	0	0
Montelukast	MTLK	158966-92-8	Pharmaceutical	ng/L	0	0	0	0	NO	/	/	/	0	0	0	0	0	0	0	0	0	0	0	0	0	0	0	0	0	0	0	0	0	0	0	0	0	0	0	0	0	0
Metoprolol	MTP	51384-51-1	Pharmaceutical	ng/L	10	1	0	9	NO	0	1.46347	16.302	0.014	0	0	0	0	0	0	0	0	0	0	0	0	6.542	0.319	0	0	0	16.302	10.19	4.545	2.576	1.658	0.953	0	0	0	0	0	0.805
Metoprolol acid	MTPA	56392-14-4	Pharmaceutical	ng/L	13	0	0	13	NO	0	31.7361	179.414	0	0	0	0	0	0	0	0	0	0	0	0	0	88.106	22.475	0	0	0	179.414	109.77	63.948	113.519	66.974	70.513	59.368	68.798	35.962	39.061	0	34.174
Methotrexate	MTX	59-05-2	Pharmaceutical	ng/L	0	0	0	0	NO	/	/	/	0	0	0	0	0	0	0	0	0	0	0	0	0	0	0	0	0	0	0	0	0	0	0	0	0	0	0	0	0	0
Naproxen	NAPR	22204-53-1	Pharmaceutical	ng/L	0	0	0	0	NO	/	/	/	0	0	0	0	0	0	0	0	0	0	0	0	0	0	0	0	0	0	0	0	0	0	0	0	0	0	0	0	0	0
Norethindrone	NET	68-22-4	Pharmaceutical	ng/L	0	0	0	0	NO	/	/	/	0	0	0	0	0	0	0	0	0	0	0	0	0	0	0	0	0	0	0	0	0	0	0	0	0	0	0	0	0	0
Nitrofurantoin	NFT	67-20-9	Pharmaceutical	ng/L	0	0	0	0	NO	/	/	/	0	0	0	0	0	0	0	0	0	0	0	0	0	0	0	0	0	0	0	0	0	0	0	0	0	0	0	0	0	0
Norgestrel	NGT	797-63-7	Pharmaceutical	ng/L	0	0	0	0	NO	/	/	/	0	0	0	0	0	0	0	0	0	0	0	0	0	0	0	0	0	0	0	0	0	0	0	0	0	0	0	0	0	0
Norgestimate	NGTM	35189-28-7	Pharmaceutical	ng/L	24	4	4	16	YES	0	2.33267	5.712	0	1.121	1.12	0	0	1.221	2.409	1.304	0	1.104	0	1.535	3.72	3.833	4.269	2.516	2.401	1.15	2.265	2.051	1.954	3.408	3.548	5.712	3.518	4.675	4.763	5.27	0	5.113
Norfloxacin	NORI	70458-96-7	Pharmaceutical	ng/L	0	0	0	0	NO	/	/	/	0	0	0	0	0	0	0	0	0	0	0	0	0	0	0	0	0	0	0	0	0	0	0	0	0	0	0	0	0	0
Nitrendipin	NTD	39562-70-4	Pharmaceutical	ng/L	17	6	2	9	YES	0	0.244767	1.502	0	0.038	0.11	0.408	0.301	0.327	1.502	0.239	0	0	0	0.121	0	0	0	0.531	0.205	0	0.65	0.569	0.475	0	0.327	0	0	0	0.793	0	0.216	0.531
Oxybutynin	OBN	5633-20-5	Pharmaceutical	ng/L	9	1	1	7	NO	0	0.135133	1.588	0	0	0	0	0	0.165	0	0	0	0	0	0	1.588	0	0	0.146	0	0	0.139	0	0.42	0	0.511	0.548	0	0.247	0	0	0	0.29
Ondansetron	ODT	99614-02-5	Pharmaceutical	ng/L	0	0	0	0	NO	/	/	/	0	0	0	0	0	0	0	0	0	0	0	0	0	0	0	0	0	0	0	0	0	0	0	0	0	0	0	0	0	0
Ofloxacin	OFL	82419-36-1	Pharmaceutical	ng/L	18	3	2	13	YES	0	10.4451	57.777	0	13.581	0	13.578	0	0	13.784	0	0	0	13.687	0	15.023	57.777	14.064	13.367	0	14.039	29.936	15.137	14.342	14.101	13.502	0	13.65	0	14.868	0	15.33	13.587
Oxypurinol	OPR	2465-59-0	Pharmaceutical	ng/L	26	6	3	17	YES	0	46.7768	303.216	15.963	3.514	0	7.079	45.25	61.052	62.136	0	1.28	0	0	2.24	25.949	77.592	18.023	93.037	81.538	17.172	82.601	64.914	51.641	33.039	303.216	72.701	150.903	15.027	4.682	80.922	6.074	25.76
Orlistat	ORL	96829-58-2	Pharmaceutical	ng/L	1	0	1	0	NO	0	0.356533	10.696	0	0	0	0	0	0	0	0	0	10.696	0	0	0	0	0	0	0	0	0	0	0	0	0	0	0	0	0	0	0	0
Oxazepam	OX	604-75-1	Pharmaceutical	ng/L	19	0	2	17	YES	0	74.4415	623.593	0	0	0	0	0	0	0	0	0	1	0	1.158	0	6.381	20.142	7.621	3.901	3.767	18.218	623.593	394.395	425.437	438.842	243.912	23.519	7.055	5.558	4.802	0.969	2.974
Progesterone	P4	57-83-0	Pharmaceutical	ng/L	0	0	0	0	NO	/	/	/	0	0	0	0	0	0	0	0	0	0	0	0	0	0	0	0	0	0	0	0	0	0	0	0	0	0	0	0	0	0
Pindolol	PDL	13523-86-9	Pharmaceutical	ng/L	0	0	0	0	NO	/	/	/	0	0	0	0	0	0	0	0	0	0	0	0	0	0	0	0	0	0	0	0	0	0	0	0	0	0	0	0	0	0
Pioglitazone	PGL	111025-46-8	Pharmaceutical	ng/L	0	0	0	0	NO	/	/	/	0	0	0	0	0	0	0	0	0	0	0	0	0	0	0	0	0	0	0	0	0	0	0	0	0	0	0	0	0	0
Primidone	PMD	125-33-7	Pharmaceutical	ng/L	0	0	0	0	NO	/	/	/	0	0	0	0	0	0	0	0	0	0	0	0	0	0	0	0	0	0	0	0	0	0	0	0	0	0	0	0	0	0
Paramethasone	PMT	53-33-8	Pharmaceutical	ng/L	0	0	0	0	NO	/	/	/	0	0	0	0	0	0	0	0	0	0	0	0	0	0	0	0	0	0	0	0	0	0	0	0	0	0	0	0	0	0
Prednisone	PNS	53-03-2	Pharmaceutical	ng/L	0	0	0	0	NO	/	/	/	0	0	0	0	0	0	0	0	0	0	0	0	0	0	0	0	0	0	0	0	0	0	0	0	0	0	0	0	0	0
Phenazone	PNZ	60-80-0	Pharmaceutical	ng/L	22	1	4	17	YES	0	11.4615	33.978	0.176	0	0	0	0	0	0	5.744	5.172	1.784	0	0	2.146	28.242	8.035	5.621	8.009	5.553	28.056	20.281	27.204	33.978	29.769	30.854	24.094	18.802	19.781	22.095	2.514	15.934
Pipamperone	PPaP	1893-33-0	Pharmaceutical	ng/L	0	0	0	0	NO	/	/	/	0	0	0	0	0	0	0	0	0	0	0	0	0	0	0	0	0	0	0	0	0	0	0	0	0	0	0	0	0	0
Propyphenazone	PPyP	479-92-5	Pharmaceutical	ng/L	15	0	1	14	NO	0	0.374667	2.026	0	0	0	0	0	0	0	0	0	0	0	0	0.276	2.026	0.383	0	0.133	0	0.766	1.023	0.987	1.017	1.14	1.051	0.438	0.556	0.148	0.507	0	0.789
Pravastatin	PRAV	81093-37-0	Pharmaceutical	ng/L	1	1	0	0	NO	0	0.0972667	2.918	2.918	0	0	0	0	0	0	0	0	0	0	0	0	0	0	0	0	0	0	0	0	0	0	0	0	0	0	0	0	0
Propranolol	PROP	525-66-6	Pharmaceutical	ng/L	3	1	0	2	NO	0	0.1738	2.454	0	0	0	0	0	0	0.726	0	0	0	0	0	0	0	0	0	0	0	0	0	2.454	0	0	0	0	0	0	0	0	2.034
Paroxetine	PRX	61869-08-7	Pharmaceutical	ng/L	2	1	0	1	NO	0	0.117633	1.965	0	0	1.564	0	0	0	0	0	0	0	0	0	0	0	0	1.965	0	0	0	0	0	0	0	0	0	0	0	0	0	0
Prednisolone	PSL	50-24-8	Pharmaceutical	ng/L	0	0	0	0	NO	/	/	/	0	0	0	0	0	0	0	0	0	0	0	0	0	0	0	0	0	0	0	0	0	0	0	0	0	0	0	0	0	0
Pentobarbital	PTB	76-74-4	Pharmaceutical	ng/L	0	0	0	0	NO	/	/	/	0	0	0	0	0	0	0	0	0	0	0	0	0	0	0	0	0	0	0	0	0	0	0	0	0	0	0	0	0	0
Pentoxifylline	PTF	6493-05-6	Pharmaceutical	ng/L	5	1	0	4	NO	0	0.106	2.754	0	0	0	0	0	0	0.05	0	0	0	0	0	0	0	0	0.089	0	0	2.754	0	0	0	0	0	0.154	0.133	0	0	0	0
6-Propyl-2-thiouracil	PTR	51-52-5	Pharmaceutical	ng/L	0	0	0	0	NO	/	/	/	0	0	0	0	0	0	0	0	0	0	0	0	0	0	0	0	0	0	0	0	0	0	0	0	0	0	0	0	0	0
Raloxifene	RAL	84449-90-1	Pharmaceutical	ng/L	0	0	0	0	NO	/	/	/	0	0	0	0	0	0	0	0	0	0	0	0	0	0	0	0	0	0	0	0	0	0	0	0	0	0	0	0	0	0
Roxithromycin	ROX	80214-83-1	Pharmaceutical	ng/L	3	0	0	3	NO	0	0.214133	2.619	0	0	0	0	0	0	0	0	0	0	0	0	0	0	0	0	0	1.396	2.409	2.619	0	0	0	0	0	0	0	0	0	0
Risperidone	RPD	106266-06-2	Pharmaceutical	ng/L	8	6	1	1	NO	0	0.207	0.83	0.77	0.744	0.767	0.83	0.736	0	0.76	0.775	0	0	0	0	0	0	0	0	0	0	0	0	0	0	0	0	0	0	0	0.828	0	0
Ropinirole	RPR	91374-21-9	Pharmaceutical	ng/L	6	0	0	6	NO	0	0.0533	0.709	0	0	0	0	0	0	0	0	0	0	0	0	0	0.192	0.014	0	0	0	0	0.709	0.54	0	0	0	0.027	0	0.117	0	0	0
Ranitidine	RTD	66357-35-5	Pharmaceutical	ng/L	1	0	0	1	NO	0	0.0273667	0.821	0	0	0	0	0	0	0	0	0	0	0	0	0	0.821	0	0	0	0	0	0	0	0	0	0	0	0	0	0	0	0
Secobarbital	SBB	76-73-3	Pharmaceutical	ng/L	2	0	0	2	NO	0	1.61713	24.631	0	0	0	0	0	0	0	0	0	0	0	0	0	0	0	0	0	0	0	0	24.631	23.883	0	0	0	0	0	0	0	0
Sulfathiazole	SFA	72-14-0	Pharmaceutical	ng/L	1	0	0	1	NO	0	0.175667	5.27	0	0	0	0	0	0	0	0	0	0	0	0	0	0	0	0	0	0	0	0	0	0	0	0	0	0	0	0	5.27	0
Sulfamethazine	SFM	57-68-1	Pharmaceutical	ng/L	1	0	0	1	NO	0	0.214567	6.437	0	0	0	0	0	0	0	0	0	0	0	0	0	0	0	0	0	0	6.437	0	0	0	0	0	0	0	0	0	0	0
Sulfamethoxazole	SFMZ	723-46-6	Pharmaceutical	ng/L	27	5	5	17	YES	0	4.8484	81.755	0.381	0	0.332	0	0.314	0.526	0.464	0.815	1.19	0.487	0.617	0.655	0	13.441	3.269	1.046	0.872	1.189	81.755	4.067	3.847	7.759	4.272	4.614	1.952	3.61	1.806	3.137	0.693	2.342
Sulfapyridine	SFP	144-83-2	Pharmaceutical	ng/L	2	0	0	2	NO	0	0.236667	5.111	0	0	0	0	0	0	0	0	0	0	0	0	0	5.111	0	0	0	0	1.989	0	0	0	0	0	0	0	0	0	0	0
Salinomycin	SLM	53003-10-4	Pharmaceutical	ng/L	4	1	0	3	NO	0	0.243533	3.088	0	0	0	0	0	1.457	0	0	0	0	0	0	0	0	0	0	0	0	0	0	0	0	0	0	0	0	0	3.088	1.337	1.424
Sulfadimethoxine	SMX	122-11-2	Pharmaceutical	ng/L	12	1	0	11	NO	0	0.422933	1.501	0	0	0	0	0	0.79	0	0	0	0	0	0	0	1.091	0.874	0.875	1.069	0	0	1.368	1.156	0	1.501	1.141	0	0.945	0	0.903	0	0.975
Scopolamine-N-butyl	SPB	149-64-4	Pharmaceutical	ng/L	1	0	0	1	NO	0	0.00513333	0.154	0	0	0	0	0	0	0	0	0	0	0	0	0	0	0	0	0	0.154	0	0	0	0	0	0	0	0	0	0	0	0
Sotalol	STA	3930-20-9	Pharmaceutical	ng/L	0	0	0	0	NO	/	/	/	0	0	0	0	0	0	0	0	0	0	0	0	0	0	0	0	0	0	0	0	0	0	0	0	0	0	0	0	0	0
Sertraline	STL	79617-96-2	Pharmaceutical	ng/L	9	0	1	8	NO	0	0.189433	1.323	0	0	0	0	0	0	0	0	0	0	0	0	0.318	0.277	0.443	1.116	1.323	0	0	1.204	0	0	0.403	0.353	0	0	0	0	0	0.246
Tacrolimus	TAC	104987-11-3	Pharmaceutical	ng/L	0	0	0	0	NO	/	/	/	0	0	0	0	0	0	0	0	0	0	0	0	0	0	0	0	0	0	0	0	0	0	0	0	0	0	0	0	0	0
Terbinafine	TBF	91161-71-6	Pharmaceutical	ng/L	0	0	0	0	NO	/	/	/	0	0	0	0	0	0	0	0	0	0	0	0	0	0	0	0	0	0	0	0	0	0	0	0	0	0	0	0	0	0
Trenbolone	TBL	10161-33-8	Pharmaceutical	ng/L	0	0	0	0	NO	/	/	/	0	0	0	0	0	0	0	0	0	0	0	0	0	0	0	0	0	0	0	0	0	0	0	0	0	0	0	0	0	0
Triamcinolone	TCA	124-94-7	Pharmaceutical	ng/L	0	0	0	0	NO	/	/	/	0	0	0	0	0	0	0	0	0	0	0	0	0	0	0	0	0	0	0	0	0	0	0	0	0	0	0	0	0	0
Triamcinolone acetonide	TCAc	76-25-5	Pharmaceutical	ng/L	0	0	0	0	NO	/	/	/	0	0	0	0	0	0	0	0	0	0	0	0	0	0	0	0	0	0	0	0	0	0	0	0	0	0	0	0	0	0
Telmisartan	TEL	144701-48-4	Pharmaceutical	ng/L	29	7	5	17	YES	0	132.973	979.556	13.92	8.432	6.84	13.481	7.519	10.416	20.16	13.416	12.548	10.714	11.63	0	28.61	979.556	109.844	78.161	75.568	41.631	320.483	290.012	278.867	277.59	253.334	183.83	170.268	151.214	212.034	184.617	34.107	190.375
Temazepam	TEM	846-50-4	Pharmaceutical	ng/L	20	2	2	16	YES	0	6.06393	43.029	0	0	0	0	0	5.886	3.732	0	0	0	0.792	0	2.603	1.892	6.008	28.48	43.029	14.306	0	3.171	2.969	2.817	3.586	3.91	18.202	7.965	13.334	10.037	1.34	7.859
L-Thyroxine	THY	51-48-9	Pharmaceutical	ng/L	0	0	0	0	NO	/	/	/	0	0	0	0	0	0	0	0	0	0	0	0	0	0	0	0	0	0	0	0	0	0	0	0	0	0	0	0	0	0
Tramadol	TML	27203-92-5	Pharmaceutical	ng/L	21	2	2	17	YES	0	1.41743	9.628	0	0	0	0	0.224	0	1.762	0	0	0	0.201	0	0.515	5.715	1.913	0.812	1.1	1.152	9.628	3.336	2.434	2.38	2.483	0.952	1.099	1.253	1.354	0.715	0.492	3.003
Trimethoprim	TMP	738-70-5	Pharmaceutical	ng/L	14	0	0	14	NO	0	19.0949	210.602	0	0	0	0	0	0	0	0	0	0	0	0	0	5.979	9.155	0	0	0	75.066	34.046	53.206	51.635	54.803	42.7	21.717	4.191	3.252	3.907	2.587	210.602
Tamoxifen	TMX	10540-29-1	Pharmaceutical	ng/L	0	0	0	0	NO	/	/	/	0	0	0	0	0	0	0	0	0	0	0	0	0	0	0	0	0	0	0	0	0	0	0	0	0	0	0	0	0	0
Torasemide	TORA	56211-40-6	Pharmaceutical	ng/L	1	0	0	1	NO	0	0.112633	3.379	0	0	0	0	0	0	0	0	0	0	0	0	0	3.379	0	0	0	0	0	0	0	0	0	0	0	0	0	0	0	0
Tetracain	TTC	100311-22-6	Pharmaceutical	ng/L	0	0	0	0	NO	/	/	/	0	0	0	0	0	0	0	0	0	0	0	0	0	0	0	0	0	0	0	0	0	0	0	0	0	0	0	0	0	0
Tylosin	TY	1401-69-0	Pharmaceutical	ng/L	0	0	0	0	NO	/	/	/	0	0	0	0	0	0	0	0	0	0	0	0	0	0	0	0	0	0	0	0	0	0	0	0	0	0	0	0	0	0
Vancomycin	VAN	1404-90-6	Pharmaceutical	ng/L	0	0	0	0	NO	/	/	/	0	0	0	0	0	0	0	0	0	0	0	0	0	0	0	0	0	0	0	0	0	0	0	0	0	0	0	0	0	0
Vardenafil	VDF	224785-90-4	Pharmaceutical	ng/L	4	1	0	3	NO	0	0.1275	1.357	0	0	0	0	0.71	0	0	0	0	0	0	0	0	0	0	0	1.357	0	0	0	0	0	0	0.899	0	0	0	0	0	0.859
Verapamil	VERA	52-53-9	Pharmaceutical	ng/L	1	0	0	1	NO	0	0.00346667	0.104	0	0	0	0	0	0	0	0	0	0	0	0	0	0	0	0	0	0	0	0	0	0	0	0.104	0	0	0	0	0	0
Valsartan	VST	137862-53-4	Pharmaceutical	ng/L	25	5	6	14	YES	0	4.1197	13.912	0.25	1.203	0.236	0.549	0	0	4.075	0.497	0.325	4.009	5.868	5.811	2.41	10.336	6.845	0	0	3.552	12.809	13.912	7.023	11.102	6.533	9.717	6.43	1.867	1.927	0	0.34	5.965
Ziprasidone	ZPD	146939-27-7	Pharmaceutical	ng/L	9	4	3	2	NO	0	0.806133	8.073	0	2.952	0.641	0	8.073	3.688	0	2.97	1.328	0	0	3.158	0	0	0	0	0	0	0	0	0	0	0	0.55	0	0	0	0	0	0.824
Bis(2-ethylhexyl)phosphate	BEP	298-07-7	Plastic additive	ng/L	11	3	4	4	NO	0	0.700867	2.563	0	1.693	1.273	0	1.698	0	0	1.942	1.535	0	2.317	0	2.263	0	2.071	0	0	0	1.856	2.563	0	1.815	0	0	0	0	0	0	0	0
Di-n-butyl phosphate	DBP	107-66-4	Plastic additive	ng/L	17	0	4	13	YES	0	19.957	61.306	0	0	0	0	0	0	0	23.918	16.679	14.156	25.852	0	0	18.229	0	0	0	0	28.429	44.377	33.795	45.544	42.317	61.306	59.547	49.411	42.485	37.61	15.312	39.742
Dicyclohexylphthalate	DCHP	84-61-7	Plastic additive	ng/L	0	0	0	0	NO	/	/	/	0	0	0	0	0	0	0	0	0	0	0	0	0	0	0	0	0	0	0	0	0	0	0	0	0	0	0	0	0	0
Di(isononyl)cyclohexane-1,2-dicarboxylate	DINCH	166412-78-8	Plastic additive	ng/L	28	7	6	15	YES	0	3.80027	11.045	3.856	3.687	1.683	5.168	4.289	5.303	3.897	3.732	2.802	2.75	3.596	1.799	4.561	5.198	1.583	4.746	11.045	3.347	7.13	6.968	6.423	0	1.531	1.826	5.153	0	6.801	1.463	1.253	2.418
Diphenylphosphate	DPPP	838-85-7	Plastic additive	ng/L	29	7	5	17	YES	0	5.03843	12.693	1.958	2.991	2.139	3.208	2.186	0.984	1.558	3.249	1.413	4.015	0.888	2.983	0	3.29	4.466	2.636	1.688	2.641	10.797	11.26	9.572	10.849	9.411	12.693	7.751	8.863	8.671	7.154	5.255	6.584
Phenylphosphate	PPP	701-64-4	Plastic additive	ng/L	4	0	1	3	NO	0	1.0788	8.276	0	0	0	0	0	0	0	0	0	0	0	8.005	0	8.066	0	0	0	0	0	0	0	0	0	0	0	0	8.276	0	8.017	0
Tetrabromobisphenol A	TBBPA	79-94-7	Plastic additive	ng/L	0	0	0	0	NO	/	/	/	0	0	0	0	0	0	0	0	0	0	0	0	0	0	0	0	0	0	0	0	0	0	0	0	0	0	0	0	0	0
Tri(butoxyethyl)phosphate	TBEP	78-51-3	Plastic additive	ng/L	30	7	6	17	YES	2.557	18.0483	69.136	7.581	12.089	3.327	4.884	2.557	5.726	5.766	6.566	9.81	5.106	9.523	8.658	11.357	12.712	14.118	9.118	16.689	11.449	69.136	48.779	50.703	33.27	34.034	29.953	32.425	20.16	21.041	16.87	8.176	19.867
Tricresylphosphate	TCP	1330-78-5	Plastic additive	ng/L	30	7	6	17	YES	0.497	0.8797	2.156	0.6	0.989	0.69	0.654	0.615	0.613	0.657	0.607	0.751	0.874	0.706	0.682	0.665	1.033	0.947	1.393	1.927	1.205	0.779	0.865	0.794	2.156	0.676	1.073	0.853	0.497	0.977	0.733	0.57	0.81
Tris(1-chloro-2-propyl)phosphate	TCPP	13674-84-5	Plastic additive	ng/L	30	7	6	17	YES	48.865	234.355	440.218	91.705	120.353	58.65	86.88	48.865	52.604	79.727	131.415	135.113	109.013	153.938	97.173	262.499	398.791	394.453	76.987	94.797	143.193	403.992	349.669	377.552	440.218	398.014	408.53	390.641	364.049	418.985	389.597	195.368	357.878
Tris (1,3-dichloroisopropyl)phosphate	TDCPP	13674-87-8	Plastic additive	ng/L	19	2	2	15	YES	0	10.1898	44.48	0	27.696	0	0	15.844	0	0	4.187	0	0	2.507	0	0	22.923	10.728	13.174	0	0	24.172	15.592	10.897	44.48	15.377	14.485	4.582	8.599	9.863	11.572	37.642	11.375
Triethylcitrate	TEC	77-93-0	Plastic additive	ng/L	26	7	6	13	YES	0	20.8875	72.295	16.679	29.214	24.223	16.398	28.277	13.423	19.067	34.641	38.812	23.794	22.876	21.259	25.343	0	15.088	10.43	0	24.273	72.295	34.008	16.976	18.369	0	20.279	9.182	14.985	0	7.72	38.195	30.818
Tris(2-ethylhexl)phosphate	TEHP	78-42-2	Plastic additive	ng/L	29	7	5	17	YES	0	7.08857	9.251	7.254	7.144	7.191	7.355	7.156	7.069	7.236	6.744	7.016	0	7.21	6.775	7.006	7.337	7.235	7.372	7.062	7.392	7.525	7.421	8.862	7.136	7.267	7.191	7.69	6.979	9.251	7.095	7.169	7.517
Triethylphosphate	TEP	78-40-0	Plastic additive	ng/L	30	7	6	17	YES	2.102	28.9449	73.033	4.667	2.982	13.625	2.102	4.746	25.496	18.66	2.878	23.396	7.71	15.302	18.745	38.394	36.611	30.844	42.382	23.991	42.084	64.229	59.267	44.514	39.295	23.666	73.033	47.576	22.953	38.336	50.739	2.813	47.31
Tri-isobutylphosphate	TIPP	126-71-6	Plastic additive	ng/L	30	7	6	17	YES	19.126	140.97	510.233	19.126	27.845	33.961	59.111	80.543	72.162	314.301	72.845	163.802	46.854	252.392	34.134	262.307	55.239	187.482	23.175	510.233	36.535	87.638	120.405	129.046	249.466	81.203	195.173	158.987	298.317	322.454	226.047	25.578	82.75
Triphenylphosphate	TPhP	115-86-6	Plastic additive	ng/L	30	7	6	17	YES	0.633	2.79753	5.837	2.527	5.837	2.405	2.733	1.722	1.483	1.937	3.133	4.182	2.2	3.686	3.236	3.708	4.165	4.124	3.435	2.935	4.176	2.502	0.844	0.677	3.703	1.61	4.135	1.241	2.657	3.412	1.758	3.13	0.633
Tripropyl phosphate	TPP	513-08-6	Plastic additive	ng/L	0	0	0	0	NO	/	/	/	0	0	0	0	0	0	0	0	0	0	0	0	0	0	0	0	0	0	0	0	0	0	0	0	0	0	0	0	0	0
N,N-Diethyl-meta-toluamide	DEET	134-62-3	Repellent	ng/L	30	7	6	17	YES	17.374	117.832	306.157	26.825	87.894	60.758	32.729	17.374	24.959	53.868	75.873	64.543	87.322	164.897	29.391	102.31	120.37	113.425	79.843	60.764	75.8	306.157	213.326	162.687	170.236	142.855	273.57	150.394	107.295	302.836	120.377	49.344	256.944
Icaridin	ICAR	119515-38-7	Repellent	ng/L	1	0	0	1	NO	0	0.936067	28.082	0	0	0	0	0	0	0	0	0	0	0	0	0	0	0	0	0	0	28.082	0	0	0	0	0	0	0	0	0	0	0
2-Hydroxybenzothiazole	2-HOBt	934-34-9	Rubber additive	ng/L	24	2	6	16	YES	0	84.8354	339.11	67.039	43.435	0	0	0	0	0	31.171	46.994	14.58	124.346	35.784	339.11	143.085	95.797	101.126	158.609	97.991	0	103.313	88.658	119.402	100.864	108.321	136.233	93.436	230.079	100.879	61.361	103.448
2-Benzothiazolesulfonic acid	BTZS	941-57-1	Rubber additive	ng/L	30	7	6	17	YES	12.418	372.217	893.315	180.857	116.89	12.418	135.093	38.881	66.519	243.29	140.171	142.403	191.811	122.638	162.386	160.701	506.897	645.217	409.952	358.89	413.959	585.25	510.222	438.912	778.264	545.908	650.768	652.556	657.812	893.315	643.353	213.786	547.403
Benzothiazole	BZTZ	95-16-9	Rubber additive	ng/L	0	0	0	0	NO	/	/	/	0	0	0	0	0	0	0	0	0	0	0	0	0	0	0	0	0	0	0	0	0	0	0	0	0	0	0	0	0	0
N-Cyclohexyl-2-benzothiazole-amine	CBA	28291-75-0	Rubber additive	ng/L	0	0	0	0	NO	/	/	/	0	0	0	0	0	0	0	0	0	0	0	0	0	0	0	0	0	0	0	0	0	0	0	0	0	0	0	0	0	0
N-Cyclohexyl-2-benzothiazole-sulfenamide	CBS	95-33-0	Rubber additive	ng/L	9	0	0	9	NO	0	68.646	446.923	0	0	0	0	0	0	0	0	0	0	0	0	0	0	0	0	0	0	0	317.517	446.923	352.026	190.501	93.324	276.022	134.741	0	143.897	0	104.43
2(4-morpholinyl)benzothiazole	MPBT	4225-26-7	Rubber additive	ng/L	18	1	2	15	YES	0	1.26733	3.935	0	0	0	0	0	0	1.199	0	0.055	0	0	0	3.935	2.199	0.937	0	0.086	1.667	3.788	2.059	2.288	2.912	2.702	3.715	2.8	1.858	1.88	1.642	0	2.298
2-Morpholinothiobenzothiazole	MPLBT	102-77-2	Rubber additive	ng/L	0	0	0	0	NO	/	/	/	0	0	0	0	0	0	0	0	0	0	0	0	0	0	0	0	0	0	0	0	0	0	0	0	0	0	0	0	0	0
2-(Methylthio)benzothiazole	MTBT	615-22-5	Rubber additive	ng/L	8	0	1	7	NO	0	1.92887	39.762	0	0	0	0	0	0	0	0	0	0	0	0	2.171	1.859	0	0	0	5.188	39.762	0	1.968	0.971	0	0.962	0	0	0	0	0	4.985
(Benzothiazol-2-ylthio)methyl thiocyanate	TCMTB	21564-17-0	Rubber additive	ng/L	0	0	0	0	NO	/	/	/	0	0	0	0	0	0	0	0	0	0	0	0	0	0	0	0	0	0	0	0	0	0	0	0	0	0	0	0	0	0
Caffeine	CAF	58-08-2	Stimulant	ng/L	30	7	6	17	YES	4.533	43.9852	131.405	28.511	26.92	4.533	44.37	24.336	16.737	65.938	45.204	38.718	18.683	23.718	32.389	30.718	89.203	95.904	131.405	69.598	73.39	72.546	31.243	37.311	52.71	50.081	30.431	31.117	34.112	32.718	26.007	29.351	31.653
Theophyllin	TPL	58-55-9	Stimulant	ng/L	28	6	5	17	YES	0	133.153	450.814	33.059	34.581	0	29.734	99.478	27.226	55.625	26.074	24.256	9.8	7.929	13.286	0	81.443	89.051	76.018	44.532	66.481	382.813	450.814	331.85	342.388	424.573	382.52	272.272	202.989	97.28	185.889	25.075	177.564
Amidosulfobetaine-14	ASB	216667-08-2	Surfactant	ng/L	1	1	0	0	NO	0	0.254067	7.622	0	0	0	0	7.622	0	0	0	0	0	0	0	0	0	0	0	0	0	0	0	0	0	0	0	0	0	0	0	0	0
Decylsulfate	DCS	151-21-3	Surfactant	ng/L	30	7	6	17	YES	0.79	4.09797	17.93	9.1	1.622	1.941	7.476	1.693	2.153	4.563	2.989	2.716	2.712	8.724	6.88	11.558	5.904	3.134	0.992	2.114	1.445	1	0.79	1.454	2.354	3.22	3.329	1.86	1.493	5.643	17.93	4.373	1.777
Dicyclohexyl sulfosuccinate	DCSS	23386-52-9	Surfactant	ng/L	26	7	6	13	YES	0	33.2411	276.913	36.428	10.313	0.227	73.613	7.766	7.582	5.609	17.029	25.06	10.034	97.101	8.649	22.007	35.543	11.922	0	6.672	57.571	52.819	3.145	7.295	42.936	0	0	30.882	15.004	276.913	22.109	113.004	0
N,N-Dimethyldodecylamine N-oxide	DDAO	1643-20-5	Surfactant	ng/L	30	7	6	17	YES	3.313	12.3091	44.573	9.874	14.32	4.592	13.819	4.754	3.945	5.394	28.319	14.958	22.847	44.573	31.127	32.632	6.92	7.743	3.896	5.258	10.575	5.333	3.313	5.127	11.657	3.79	9.395	9.969	9.6	12.582	12.54	15.691	4.729
N,N-Dimethyldodecylamine	DIMLA	112-18-5	Surfactant	ng/L	0	0	0	0	NO	/	/	/	0	0	0	0	0	0	0	0	0	0	0	0	0	0	0	0	0	0	0	0	0	0	0	0	0	0	0	0	0	0
N,N-Dimethyldecylamine	DMDL	1120-24-7	Surfactant	ng/L	13	3	4	6	NO	0	0.508567	1.287	0	1.146	1.135	0	0	0	1.118	0	1.14	1.287	1.197	1.249	0	0	1.261	1.149	1.145	0	0	1.175	0	0	1.122	0	0	1.133	0	0	0	0
N,N-Dimethyltetradecylamine	DMTLA	112-75-4	Surfactant	ng/L	3	0	1	2	NO	0	0.014	0.325	0	0	0	0	0	0	0	0	0.325	0	0	0	0	0	0	0	0	0.021	0	0	0	0.074	0	0	0	0	0	0	0	0
N,N-Dimethyltetradecylamine-N-oxide	DTAO	3332-27-2	Surfactant	ng/L	30	7	6	17	YES	1.543	129.104	908.791	1.916	2.027	1.628	1.905	1.787	2.356	1.543	84.384	347.525	681.137	790.149	908.791	454.259	83.683	9.816	30.82	58.132	2.769	2.115	1.61	1.95	91.185	69.461	64.758	55.865	112.944	1.956	1.99	2.385	2.26
Lauryl diethanolamide	LDT	120-40-1	Surfactant	ng/L	30	7	6	17	YES	6.742	51.4417	219.179	95.062	71.993	42.963	28.692	30.632	19.554	41.927	68.033	63.612	33.946	62.053	52.787	101.042	36.865	36.222	41.699	219.179	34.842	20.489	55.059	6.742	37.849	23.672	40.273	39.628	50.451	95.529	30.833	54.704	6.92
Lauric isopropanolamide	LIP	142-54-1	Surfactant	ng/L	16	2	5	9	YES	0	1.60147	10.933	3.862	0	0	0.403	0	0	0	2.945	9.692	0	7.707	6.412	10.933	1.044	0	0.245	0	0	0.391	0	0	0.708	0	0	0.716	1.939	0.598	0.243	0.206	0
Lauramidopropylbetaine	LPB	4292-10-8	Surfactant	ng/L	30	7	6	17	YES	172.89	827.933	3408.5	742.593	640.507	455.993	760.46	414.722	292.293	688.541	652.195	1147.26	389.509	813.701	771.477	1584.29	651.511	638.277	1258.15	3408.5	679.811	611.194	649.779	172.89	1119.72	665.043	673.899	845.266	750.822	1711.86	780.244	541.271	326.201
N-Methyldodecylamine	MDC	7311-30-0	Surfactant	ng/L	0	0	0	0	NO	/	/	/	0	0	0	0	0	0	0	0	0	0	0	0	0	0	0	0	0	0	0	0	0	0	0	0	0	0	0	0	0	0
Quaternium-15 (free base)	QUA	4080-31-3	Surfactant	ng/L	30	7	6	17	YES	32.887	2105.3	10209.7	10209.7	1815.82	8500.56	3836.16	7936.27	4781.88	2640.13	497.844	32.887	68.83	88.062	1465.84	78.307	356.001	1273.5	485.268	1107.51	415.598	493.627	1975.65	1300.68	802.583	534.619	845.165	415.897	718.092	1831.8	3212.37	3526.84	1911.61
Trimethyloctylammonium	TLL	15461-38-8	Surfactant	ng/L	2	0	1	1	NO	0	0.284633	4.27	0	0	0	0	0	0	0	4.27	0	0	0	0	0	4.269	0	0	0	0	0	0	0	0	0	0	0	0	0	0	0	0
Acesulfame	ASF	33665-90-6	Sweetener	ng/L	21	2	3	16	YES	0	22.5247	161.703	0	0	0	0	0	8.088	7.059	6.108	8.652	0	0	0	11.709	22.796	36.74	61.587	161.703	34.666	6.798	62.333	42.32	27.091	27.904	14.462	11.029	18.98	13.452	40.194	0	52.071
Cyclamate	CLM	100-88-9	Sweetener	ng/L	28	7	6	15	YES	0	2.79113	10.273	2.806	1.157	1.385	1.186	1.536	8.228	10.273	1.14	1.701	1.283	1.307	1.438	1.13	3.222	7.574	0	5.24	0	1.33	4.326	2.931	3.249	1.228	1.622	5.399	4.3	2.108	1.137	1.166	4.332
Saccharin	SAC	81-07-2	Sweetener	ng/L	6	2	0	4	NO	0	3.1113	39.035	0	0	0	0	0	15.062	13.313	0	0	0	0	0	0	0	11.518	0	0	0	0	0	0	8.99	0	0	0	5.421	0	0	0	39.035
Sucralose	SCL	56038-13-2	Sweetener	ng/L	30	7	6	17	YES	39.867	2111.14	6175.21	100.327	60.18	39.867	91.724	52.943	112.415	174.58	477.996	536.447	290.31	49.553	166.082	611.109	6175.21	3203.92	2525.76	3063.58	1080.8	4617.27	4982.55	4454.17	4772.46	4730.79	3863.16	3280.65	3111.18	3462.43	3509.78	687.831	3049.17
Benzophenone-3	BP-3	131-57-7	UV filter	ng/L	30	7	6	17	YES	1.744	4.98493	14.604	3.304	5.532	2.461	2.757	2.547	2.612	3.27	7.144	8.887	5.952	5.116	3.723	8.252	10.228	3.81	4.347	5.906	14.604	3.443	1.744	3.288	7.392	3.207	2.924	5.649	5.757	6.964	3.718	2.765	2.245
Benzophenone-4	BP-4	4065-45-6	UV filter	ng/L	1	0	0	1	NO	0	5.52697	165.809	0	0	0	0	0	0	0	0	0	0	0	0	0	0	0	0	0	0	0	0	0	0	0	0	165.809	0	0	0	0	0
4-Methylbenzylidene camphor	MBC	36861-47-9	UV filter	ng/L	30	7	6	17	YES	0.077	2.46657	10.301	0.69	0.815	0.669	0.654	0.764	0.306	3.155	1.369	1.568	0.813	10.301	0.335	4.378	2.681	2.839	4.192	2.008	6.051	1.798	1.986	1.162	0.648	9.307	4.034	4.995	0.077	0.509	4.521	0.915	0.457
Octocrylene	OCL	6197-30-4	UV filter	ng/L	26	7	2	17	YES	0	7.36163	36.817	18.936	13.13	6.791	18.679	36.817	9.1	7.398	11.446	0	0	0	0	4.668	4.368	5.951	2.946	6.68	8.559	8.477	4.116	9.195	3.628	2.369	2.094	4.602	7.437	4.404	5.877	6.171	7.01
Octyl-methoxycinnamate	OMC	5466-77-3	UV filter	ng/L	1	1	0	0	NO	0	1.80433	54.13	0	0	0	54.13	0	0	0	0	0	0	0	0	0	0	0	0	0	0	0	0	0	0	0	0	0	0	0	0	0	0
Phenylbenzimidazole sulfonic acid	PBSA	27503-81-7	UV filter	ng/L	30	7	6	17	YES	38.158	2656.82	13953.9	8548.18	3622.54	38.158	2108.41	11378.8	264.168	1542.04	5032.68	5062.55	1397.96	4184.9	3082.45	13953.9	1075.85	1734.81	52.003	1292.27	1119.74	1138.97	230.988	543.598	1515.52	162.97	144.742	1581.59	1801.41	3657.51	1022.21	1879.42	534.392

## Sheet: Table S3
Table S3	The relative contribution of individual chemical substance to each LDR. The squared weight (SW) of each chemical in the SGCCA model evaluates the relative contribution.
Substance	Full name of the chemical substances
Abbreviation	Chemical substance abbreviations shown in the paper and figures
Class	Chemical class
LDR1	The SW of individual chemical substance in LDR1
LDR2	The SW of individual chemical substance in LDR2
LDR3	The SW of individual chemical substance in LDR3
LDR4	The SW of individual chemical substance in LDR4
LDR5	The SW of individual chemical substance in LDR5
Substance	Abbreviation	Class	LDR1	LDR2	LDR3	LDR4	LDR5
Ammonia	NH3	Salt	0	0	0	0	0
Nitrate	NO3	Salt	0.0240971	0.000933107	0	0	0
Total nitrogen	TN	Salt	0.00338541	0.0234666	5.75589e-05	0	0
Sulfate	SO4	Salt	0.136802	0	0	0	0
Chloride	Cl	Salt	0.218353	2.75914e-05	0	0	0
Sodium	Na	Salt	0.215025	9.51557e-05	0	0	0
Cadium	Ca	Salt	0.00447775	0.00468634	0	0	0
Potassium	K	Salt	0.13265	0	0	0	0
Magnesium	Mg	Salt	0.174423	0	0	0	0
Arsenic	As	Heavy metal	0.0512589	0	0	0	0
Chromium	Cr	Heavy metal	0	0.211439	0	0	0
Copper	Cu	Heavy metal	0	0.20656	0	0	0
Iron	Fe	Heavy metal	0	0.208762	0	0	0
Manganese	Mn	Heavy metal	0	0.0135486	0.0933764	0	0
Nickel	Ni	Heavy metal	0.0318297	0.115225	0	0	0
Zinc	Zn	Heavy metal	0	0.194678	0	0	0
Naphthalene	Nap	PAHs	0	0	0	0	0
Acenaphthylene	Acy	PAHs	0	0	0.0492479	0	0
Acenaphthene	Ace	PAHs	0	0	0.171143	0	0
Fluorene	Fluo	PAHs	0	0	0.039192	0	0
Phenanthrene	Phe	PAHs	0	0	0.0254572	0	0
Anthracene	Ant	PAHs	0	0	0.00093487	0	0
Fluoranthene	Flua	PAHs	0	0	0.0243492	0	0
Pyrene	Pyr	PAHs	0	0	0.181074	0	0
Benz[a]anthrancene	BaA	PAHs	0	0	0.157673	0	0
Chrysene	Chry	PAHs	0	0	0.243973	0	0
Benzo[b]fluoranthene	BbF	PAHs	0	0.00144109	0	0	0
Benzo[k]fluoranthene	BkF	PAHs	0	0	0	0	0
Benzo[a]pyrene	BaP	PAHs	0	0	0.0135229	0	0
Dibenz[a,h]anthracene	DBA	PAHs	0	0.00399144	0	0	0
Benzo[g,h,i]perylene	BghiP	PAHs	0	0	0	0	0
Phenazone	PNZ	pharmaceutical	0	0	0	0	0
2,4-Dichlorophenoxyacetic acid	DCPAA	pesticide	0	0	0	0.00391357	0
Clofibric acid	CFA	pharmaceutical	0	0	0	0	0.0752794
Monensin	MNS	pharmaceutical	0	0	0	0	0
Bentazone	BTAZ	pesticide	0	0	0	0	0
Diuron	DIU	biocide	0	0	0	0	0
4-Nitrophenol	4-NP	industrial	0	0	0	0	0
Ofloxacin	OFL	pharmaceutical	0	0	0	0	0
Myclobutanil	MCBT	pesticide	0	0	0	0	0
2-Aminobenzimidazole	ABZM	pesticide	0	0	0	0	0
Quaternium-15 (free base)	QUA	surfactant	0	0	0	0	0
N,N-Dimethyldodecylamine N-oxide	DDAO	surfactant	0	0	0	0	0
Triethylcitrate	TEC	plastic additive	0	0	0	0	0
Fipronil	FIP	biocide	0	0	0	0	0.0788375
N-Acetyl-4-aminoantipyrine	AAAP	pharmaceutical	0	0	0	0	0.0206245
4-Aminoantipyrine	4-AAP	pharmaceutical	0	0	0	0	0
Benzophenone-3	BP-3	UV filter	0	0	0	0	0
Phenylbenzimidazole sulfonic acid	PBSA	UV filter	0	0	0	0	0
Metalaxyl	MTL	pesticide	0	0	0	0	0
Cyproconazole	CPC	pesticide	0	0	0	0	0
Imidacloprid	IDP	pesticide	0	0	0	0	0
Dinoseb	DNS	pesticide	0	0	0	0	0
Simetryn	SMT	pesticide	0	0	0	0	0
Azoxystrobin	AZO	pesticide	0	0	0	0	0
Bendiocarb	BEN	biocide	0	0	0	0	0
N-Butylbenzenesulfonamide	NBBS	industrial	0	0	0	0.0415892	0
4-tert-Butylbenzenesulfonamide	TBBS	industrial	0	0	0	0.0415892	0
Diazepam	DZP	pharmaceutical	0	0	0	0.0313173	0
Tris(2-chloroethyl)phosphate	TCEP	flame retardant	0	0	0	0	0
Octocrylene	OCL	UV filter	0	0	0	0	0
Desethylatrazine	DET	pesticide	0	0	0	0	0
Sulfamethoxazole	SFMZ	pharmaceutical	0	0	0	0	0
TMDD	TMDD	industrial	0	0	0	0	0
Desethylterbutylazine	DETB	pesticide	0	0	0	0	0
Desisopropylatrazine	DIPT	pesticide	0	0	0	0	0
Perfluorooctanoic acid	PFOA	PFC	0	0	0	0.350711	0
Caffeine	CAF	stimulans	0	0	0	0	0
Tonalide	TNL	fragrance	0	0	0	0	0
Carbendazim	CBD	biocide	0	0	0	0	0
Acesulfame	ASF	sweetener	0	0	0	0	0
1,2-Benzisothiazolinone	BIT	biocide	0	0	0	0	0
Terbuthylazine	TBLZ	pesticide	0	0.00157001	0	0	0
Terbutryn	TBT	biocide	0	0.00113607	0	0	0
Carbamazepine	CBZ	pharmaceutical	0	0	0	0	0
Sucralose	SCL	sweetener	0	0	0	0	0
Triclosan	TCS	biocide	0	0.00229788	0	0	0
Triphenylphosphate	TPhP	plastic additive	0	0	0	0	0
Perfluorooctanesulfonic acid	PFOS	PFC	0	0	0	0	0
Cyclamate	CLM	sweetener	0.000636189	0	0	0	0
Norgestimate	NGTM	pharmaceutical	0	0	0	0.00551803	0
DEET	DEET	repellent	0	0	0	0	0
Atrazine	ATZ	pesticide	0	0.00223884	0	0	0
1H-Benzotriazole	BTZ	corrosion inhibitor	0	0	0	0	0
Propiconazole	PPZ	pesticide	0	0	0	0	0
Pirimicarb	PMC	pesticide	0	0	0	0	0
Metolachlor	MLC	pesticide	0	0	0	0	0
Simazine	SMZ	pesticide	0	0	0	0	0
Mecoprop	MCPP	pesticide	0	0	0	0	0
Warfarin	WAR	biocide	0	0	0	0	0
4-Methylbenzylidene camphor	MBC	UV filter	0	0	0	0	0
5-Methyl-1H-benzotriazole	MBT	corrosion inhibitor	0	0	0	0	0
Benzyldimethyldodecylammonium	BDD	biocide	0	0	0	0	0
Benzyldimethylhexadecylammonium	BDH	biocide	0	0	0	0	0
Didecyldimethylammonium	DDAC	biocide	0	0	0	0	0
Diglyme	DIG	industrial	0	0	0	0	0
Ethyl 4-(dimethylamino)benzoate	4EDMAB	industrial	0	0	0	0	0
Hexadecylpyridinium	HDP	biocide	0	0	0	0	0
Lauryl diethanolamide	LDT	surfactant	0	0	0	0	0
p-Toluenesulfonamide	TSH	industrial	0	0	0	0	0
Tebuconazole	TCN	pesticide	0	0	0	0	0
Tri(butoxyethyl)phosphate	TBEP	plastic additive	0	0	0	0	0
Tri-isobutylphosphate	TIPP	plastic additive	0	0	0	0	0
TDCPP	TDCPP	plastic additive	0.00447033	0	0	0	0
Tris(1-chloro-2-propyl)phosphate	TCPP	plastic additive	0	0	0	0	0
2-Naphthalene sulfonic acid	NSA	industrial	0	0	0	0	0
Metformin	MFM	pharmaceutical	0	0	0	0	0
Lauric isopropanolamide	LIP	surfactant	0	0	0	0	0
Hexa(methoxymethyl)melamine	HMMM	industrial	0	0	0	0	0
Fenuron	FNR	pesticide	0	0	0	0	0
Triphenylphosphine oxide	TPPO	industrial	0	0	0	0	0
Lenacil	LNC	pesticide	0	0	0	0	0
2-Isopropyl-6-methyl-pyrimidin-4-ol	IMP	biocide	0	0	0	0	0
Diphenylphosphate	DPPP	plastic additive	0	0	0	0	0
N-Ethyl-o-toluenesulfonamide	ETS	industrial	0	0	0	0	0
4,4'-Methylene-bis(2-methyl aniline)	MOCA	industrial	0	0	0	0	0
4-Isopropylaniline	IPL	pesticide	0	0	0	0	0
Metolachlor ESA	MTE	pesticide	0	0	0	0	0
2,4-Dinitrophenol	2,4-DNP	industrial	0	0	0	0	0
Lidocaine	LIDL	pharmaceutical	0	0	0	0	0
Tramadol	TML	pharmaceutical	0	0	0	0	0.146371
Dimethylaminophenazone	DMAPZ	pharmaceutical	0	0	0	0	0
Cotinine	COT	human metabolite	0	0	0	1.53712e-05	0
2-Benzothiazolesulfonic acid	BTZS	rubber additive	0	0	0	0	0
Salicylic acid	SA	natural compound	0	0	0	0	0
4-Formyl-antipyrine	FAP	pharmaceutical	0	0	0	0	0
Crotamiton	CRO	pharmaceutical	0	0	0	0	0
10,11-Dihydro-10,11-dihydroxycarbamazepine	DDCBZ	pharmaceutical	0	0	0	0	0
Amantadine	AMT	pharmaceutical	0	0	0	0	0.18584
Benzenesulfonic acid	BZSA	industrial	0	0	0	0	0
Clomazone	CMZ	pesticide	0	0	0	0	0
3,5,6-Trichloro-2-pyridinol	TCPy	pesticide	0	0	0	0	0
N-Formyl-4-aminoantipyrine	FAA	pharmaceutical	0	0	0	0	0.0323592
2,4-Dichlorophenol	2,4-DCP	industrial	0	0	0	0.00185136	0
Daidzein	DAI	food ingredient	0	0	0	0	0
Acetyl-sulfamethoxazole	ASFX	pharmaceutical	0	0	0	0	0
Lauramidopropylbetaine	LPB	surfactant	0	0	0	0	0
4-Chloroaniline	CLA	industrial	0	0	0	0	0
Fluconazole	FCN	pharmaceutical	0	0	0	0	0.00983892
Oxazepam	OX	pharmaceutical	0	0	0	0	0
Telmisartan	TEL	pharmaceutical	0	0	0	0	0
Temazepam	TEM	pharmaceutical	0	0	0	0	0
N-Methyl-2-pyrrolidone	MPyR	industrial	0	0	0	0	0
Melamine	MA	industrial	0	0	0	0	0
Triethylphosphate	TEP	plastic additive	0	0	0	0.0301218	0
Tris(2-ethylhexl)phosphate	TEHP	plastic additive	0	0	0	0	0
Tricresylphosphate	TCP	plastic additive	0	0	0	0	0
Di-n-butyl phosphate	DBP	plastic additive	0	0	0	0	0
Propamocarb	PPM	pesticide	0	0	0	0	0
Acetochlor	ACTC	pesticide	0	0	0	0	0
2-Hydroxyatrazine	HDT	pesticide	0	0.000601815	0	0.0499513	0
Triadimenol	TDM	pesticide	0	0	0	0	0
Ethylenethiourea	ETU	pesticide	0	0	0	0	0
2,4-Dichlorobenzoic acid	4-DCBA	pesticide	0	0	0	0	0
Perfluoroheptanoic acid	PFHpA	PFC	0	0	0	5.40757e-05	0
6:2 fluorotelomer sulfonic acid	FTSA	PFC	0	0	0	0	0
Fluvoxamine	FLUV	pharmaceutical	0	0	0	0	0
Losartan	LST	pharmaceutical	0	0	0	0	0.0211098
Valsartan	VST	pharmaceutical	0	0	0	0	0
Benalaxyl	BNA	pesticide	0	0	0	0	0
Budesonide	BDN	pharmaceutical	0	0	0	0	0
Enalapril	ENA	pharmaceutical	0	0	0	0	0
Acetamiprid	ACT	pesticide	0	0	0	0	0
Terbuthylazine-2-hydroxy	TLH	pesticide	0	0	0	0	0
Tetraglyme	TGM	industrial	0	0	0	0	0
Carbaryl	CBY	pesticide	0	0	0	0	0
4-(Dimethylamino)pyridine	DMAP	industrial	0	0	0	0	0
Theophyllin	TPL	stimulans	0	0	0	0	0
Clothianidin	CLN	pesticide	0	0	0	0	0
Cyromazine	CYR	pesticide	0	0	0	0	0
Fenoxycarb	FOC	pesticide	0	0	0	0	0
Imidacloprid-urea	IDPu	pesticide	0	0	0	0.204354	0
Imidacloprid-guanidine	IDPg	pesticide	0	0	0	0	0
Nitrendipin	NTD	pharmaceutical	0	0	0	0	0
2-Hydroxybenzothiazole	2-HOBt	rubber additive	0	0	0	0.125335	0
Oxypurinol	OPR	pharmaceutical	0	0	0	0	0
2(4-morpholinyl)benzothiazole	MPBT	rubber additive	0	0	0	0	0
Fipronil sulfide	FPS	biocide	0	0	0	0	0.0327675
Fipronil desulfinyl	FPDF	biocide	0	0	0	0	0
m-Xylene-4-sulfonic acid	XSA	industrial	0	0	0	0	0.000238816
Dimethachlor ESA	DMTE	pesticide	0	0	0	0	0.359543
Acridine	ACR	industrial	0	0	0	0	0
Harman	HAR	food ingredient	0	0	0	0	0.0371899
Labetalol	LABT	pharmaceutical	0	6.67221e-06	0	0	0
5-Aminonaphthalene-2-sulfonic acid	ANSA	industrial	0	0	0	0	0
Decylsulfate	DCS	surfactant	0	0	0	0	0
Daminozide	DMASA	pesticide	0	0	0	0	0
Imazapyr	IMAR	pesticide	0	0	0	0	0
1,3-Dimethyl-2-imidazolidinone	DMI	industrial	0	0	0	0	0
1,3-Diphenylguanidine	DPG	industrial	0.00225425	0	0	0	0
1-Butyl-3-methyl-imidazolium	BMIMPF	industrial	0	0	0	0	0
2,2,6,6-Tetramethyl-4 piperidone	TMPD	industrial	0	0	0	0.0443226	0
2-Hydroxyquinoline	2-HDQ	industrial	0	0	0	0	0
4-Hydroxyquinoline	4-HDQ	industrial	0.000335946	0	0	0	0
7-(Ethylamino)-4-methylcoumarin	EMC	dye	0	0	0	0	0
5-Carboline	CBL	food ingredient	0	0	0	0	0
Norharmane	NHM	food ingredient	0	0	0	0	0
Harmine	HARE	food ingredient	0	0	0	0.0693571	0
Dimoxystrobin	DSB	pesticide	0	0	0	0	0
Gabapentin-Lactam	GBPL	pharmaceutical	0	0	0	0	0
Tetrapropylammonium	TPA	industrial	0	0.00722302	0	0	0
Pyridaben	PYRI	pesticide	0	0	0	0	0
Azoxystrobin acid	AOA	pesticide	0	0	0	0	0
2-Hydroxydesethylterbuthylazine	HDTBL	pesticide	0	0	0	0	0
Methiocarb-sulfoxide phenol	MSP	pesticide	0	0	0	0	0
4-Hydroxy-1-(2-hydroxyethyl)-2,2,6,6-tetramethylpiperidine	HTP	industrial	0	0	0	0	0
Dicyclohexyl sulfosuccinate	DCSS	surfactant	0	0	0	0	0
Metazachlor BH479-12	MT12	pesticide	0	0	0	0	0
Tributylamine	TBA	industrial	0	0	0	0	0
2-Naphthol-8-sulfonic acid	2-NAPSA	industrial	0	0	0	0	0
Benzyldimethyltetradecylammonium	BTDACI	biocide	0	7.1147e-05	0	0	0
N,N-Dimethyltetradecylamine-N-oxide	DTAO	surfactant	0	0	0	0	0
Piperine	PIP	food ingredient	0	0	0	0	0
DINCH	DINCH	plastic additive	0	0	0	0	0
Quinoline	QUIL	industrial	0	0	0	0	0

## Sheet: Table S4
Table S4	Biomolecular effect of each LDR. The pathways listed in Table S4 are summarised by their biomolecular effect categories based on their occurrence in individual LDRs.
Category	Biomolecular effect category
Total	Total number of KEGG pathways that are significantly enriched in five LDRs
LDR1	Total number of KEGG pathways that are significantly enriched in LDR1
LDR2	Total number of KEGG pathways that are significantly enriched in LDR2
LDR3	Total number of KEGG pathways that are significantly enriched in LDR3
LDR4	Total number of KEGG pathways that are significantly enriched in LDR4
LDR5	Total number of KEGG pathways that are significantly enriched in LDR5
only_one	Number of KEGG pathways unique to one LDR
share_by_2	Number of KEGG pathways shared by two LDRs
share_by_3	Number of KEGG pathways shared by three LDRs
share_by_4	Number of KEGG pathways shared by four LDRs
Category	Total	LDR1	LDR2	LDR3	LDR4	LDR5	only_one	share_by_2	share_by_3	share_by_4
Digestive system	8	3	0	1	4	6	3	4	1	0
Endocrine system	7	2	1	1	2	2	6	1	0	0
Signal transduction	7	2	1	1	2	2	6	1	0	0
Nervous system	7	5	1	1	1	4	4	2	0	1
Carbohydrate metabolism	5	1	0	3	4	2	2	1	2	0
Global and overview maps	4	0	0	1	4	3	1	2	1	0
Lipid metabolism	4	0	0	1	4	0	3	1	0	0
Translation	4	2	0	1	3	3	1	2	0	1
Immune system	3	1	0	1	1	0	3	0	0	0
Xenobiotics biodegradation and metabolism	3	2	1	2	0	0	1	2	0	0
Excretory system	3	0	1	2	1	1	1	2	0	0
Cellular community - eukarytoes	2	1	0	0	0	1	2	0	0	0
Metabolism of cofactors and vitamins	2	0	0	0	1	1	2	0	0	0
Sensory system	2	0	0	1	0	1	2	0	0	0
Circulatory system	2	0	0	1	0	2	1	1	0	0
Folding, sorting and degradation	2	2	0	1	1	0	1	0	1	0
Development and regeneration	1	0	1	0	0	0	1	0	0	0
Glycan biosynthesis and metabolism	1	0	1	0	0	0	1	0	0	0
Metabolism of terpenoids and polyketides	1	0	0	0	1	0	1	0	0	0
Signaling molecules and interaction	1	0	0	0	0	1	1	0	0	0
Transcription	1	0	0	0	0	1	1	0	0	0
Cancer: overview	1	1	0	1	0	0	0	1	0	0
Environmental adaptation	1	0	0	1	0	1	0	1	0	0
Metabolism of other amino acids	1	0	0	1	0	1	0	1	0	0
Amino acid metabolism	1	0	0	0	1	1	0	1	0	0
Membrane transport	1	0	0	0	1	1	0	1	0	0
Transport and catabolism	3	0	0	3	2	2	1	0	2	0
Energy metabolism	2	1	0	2	2	2	0	0	1	1

## Sheet: Table S5
Table S5	Pathway profile of each LDR. Bioactivity signature of each LDR. With pathway overrepresentation analysis, the significantly enriched pathways of those significantly enriched co-expression modules (listed in Figure S5) were listed in this table, with adjusted P-value less than 0.05 highlighted in red (corrected by False discovery rate).
Pathway	ID of KEGG pathway
Category	Biomolecular effect category of KEGG pathway
Description	Description of KEGG pathway
LDR1	The adjusted P-value of pathway overrepresentation analysis on significantly enriched co-expression modules of LDR1
LDR2	The adjusted P-value of pathway overrepresentation analysis on significantly enriched co-expression modules of LDR2
LDR3	The adjusted P-value of pathway overrepresentation analysis on significantly enriched co-expression modules of LDR3
LDR4	The adjusted P-value of pathway overrepresentation analysis on significantly enriched co-expression modules of LDR4
LDR5	The adjusted P-value of pathway overrepresentation analysis on significantly enriched co-expression modules of LDR5
Pathway	Category	Description	LDR1	LDR2	LDR3	LDR4	LDR5
map00350	Amino acid metabolism	Tyrosine metabolism				4.56938e-05	1.51575e-12
map05204	Cancer: overview	Chemical carcinogenesis - DNA adducts	4.04564e-10		2.27587e-38
map00020	Carbohydrate metabolism	Citrate cycle (TCA cycle)				0.000146667	1
map00520	Carbohydrate metabolism	Amino sugar and nucleotide sugar metabolism	1		0.0363484	2.88117e-05	1
map00650	Carbohydrate metabolism	Butanoate metabolism	8.71358e-05		0.58264
map00010	Carbohydrate metabolism	Glycolysis / Gluconeogenesis		0.583471	0.00622094	0.00136362	9.57418e-05
map00030	Carbohydrate metabolism	Pentose phosphate pathway			0.000630294	0.000161789	0.00738093
map04540	Cellular community - eukarytoes	Gap junction	1.13218e-08		1	0.818485	1
map04510	Cellular community - eukarytoes	Focal adhesion	0.240417	1	1	1	3.87235e-07
map04260	Circulatory system	Cardiac muscle contraction			0.0277342		5.76234e-05
map04270	Circulatory system	Vascular smooth muscle contraction			1		0.00129763
map04380	Development and regeneration	Osteoclast differentiation	1	0.00414035
map04979	Digestive system	Cholesterol metabolism				0.00566311	9.26976e-12
map04976	Digestive system	Bile secretion	1	1	0.313062		2.37096e-07
map04974	Digestive system	Protein digestion and absorption	3.52322e-13		0.196234	0.346763	3.15406e-05
map04975	Digestive system	Fat digestion and absorption				0.00566311	0.000233542
map04978	Digestive system	Mineral absorption			0.10196	0.227019	0.00118615
map04972	Digestive system	Pancreatic secretion	7.12482e-24	0.285472	0.0115345	0.00149296	0.152379
map04973	Digestive system	Carbohydrate digestion and absorption		0.285472		0.000246633	1
map04970	Digestive system	Salivary secretion	1.00414e-09	1	0.622563		0.015608
map04614	Endocrine system	Renin-angiotensin system				1.9198e-06	0.000203792
map04925	Endocrine system	Aldosterone synthesis and secretion	1		1	0.387289	0.000326135
map03320	Endocrine system	PPAR signaling pathway				2.79101e-05
map04910	Endocrine system	Insulin signaling pathway	1	0.0113134	1	0.174916	1
map04921	Endocrine system	Oxytocin signaling pathway	0.00482223		0.448739		0.510523
map04924	Endocrine system	Renin secretion			0.0104335		0.841724
map04929	Endocrine system	GnRH secretion	1.95582e-15		0.294455
map00190	Energy metabolism	Oxidative phosphorylation	1		2.86638e-64	5.8104e-11	2.32416e-10
map00910	Energy metabolism	Nitrogen metabolism	2.88479e-79		2.62555e-09	1.23705e-36	6.82887e-07
map04714	Environmental adaptation	Thermogenesis	1		0.00622094	1	3.87235e-07
map04961	Excretory system	Endocrine and other factor-regulated calcium reabsorption		0.00396043			0.69938
map04966	Excretory system	Collecting duct acid secretion			2.22169e-241	6.54508e-27
map04964	Excretory system	Proximal tubule bicarbonate reclamation			0.0019697		0.0429086
map03050	Folding, sorting and degradation	Proteasome	0.04	1	1	1	1
map04141	Folding, sorting and degradation	Protein processing in dedoplasmic reticulum	1.93273e-05	1	0.000971468	0.000505336	1
map01212	Global and overview maps	Fatty acid metabolism	1		1	4.69178e-07
map01230	Global and overview maps	Biosynthesis of amino acids	1	1	0.0761077	0.00286335	0.00381781
map01100	Global and overview maps	Metabolic pathways	0.737749	1	2.65139e-10	3.93856e-06	0.0106735
map01200	Global and overview maps	Carbon metabolism	1	1	0.36892	0.0142001	0.0152884
map00514	Glycan biosynthesis and metabolism	Other types of O-glycan biosynthesis		0.00193759		0.155052
map04611	Immune system	Platelet activation			1	0.00575414	1
map04657	Immune system	IL-17 signaling pathway	0.04
map04666	Immune system	Fc gamma R-mediated phagocytosis			0.00906324	1	1
map00071	Lipid metabolism	Fatty acid degradation	0.0663151		1	0.000146667
map00100	Lipid metabolism	Steroid biosynthesis			1.59219e-34	1.84198e-30
map00565	Lipid metabolism	Ether lipid metabolism				0.0080654
map01040	Lipid metabolism	Biosynthesis of unsaturated fatty acids				1.96403e-07
map02010	Membrane transport	ABC transporters	0.570401		1	2.79101e-05	0.0125838
map00860	Metabolism of cofactors and vitamins	Porphyrin metabolism					6.12484e-05
map00830	Metabolism of cofactors and vitamins	Retinol metabolism				0.00228791
map00480	Metabolism of other amino acids	Glutathione metabolism	0.0939086		2.57157e-07	0.374806	0.000480006
map00900	Metabolism of terpenoids and polyketides	Terpenoid backbone biosynthesis			0.196234	0.0382977
map04721	Nervous system	Synaptic vesicle cycle	8.01867e-17	0.615133	1.90405e-110	4.26757e-07	2.31573e-12
map04725	Nervous system	Cholinergic synapse	0.361753				2.89682e-06
map04727	Nervous system	GABAergic synapse	0.000126786		1		0.00013589
map04723	Nervous system	Retrograde endocannabinoid signaling	0.128361		1	1	0.0171719
map04724	Nervous system	Glutamatergic synapse	0.0010606				1
map04726	Nervous system	Serotonergic synapse	0.000376726	0.231366		0.155052	1
map04728	Nervous system	Dopaminergic synapse	6.67012e-10	0.00727767	1		1
map04740	Sensory system	Olfactory transduction			0.119966		8.62575e-05
map04742	Sensory system	Taste transduction			2.2277e-07
map04015	Signal transduction	Rap1 signaling pathway	0.0823873	1	1	4.26956e-06	1
map04020	Signal transduction	Calcium signaling pathway	0.000158299	1	0.56729	0.675425	1
map04072	Signal transduction	Phospholipase D signaling pathway	1.48094e-05		1	1	1
map04150	Signal transduction	mTOR signaling pathway	1	0.503486	1.04878e-23	2.0771e-06	1
map04340	Signal transduction	Hedgehog signaling pathway	1	0.0113134		0.556085	1
map04151	Signal transduction	PI3K-Akt signaling pathway	1	1	0.35794	0.155052	0.00346297
map04022	Signal transduction	cGMP-PKG signaling pathway	0.777266		0.448739	0.740504	0.0188424
map04512	Signaling molecules and interaction	ECM-receptor interaction			0.181573	1	6.56163e-11
map03040	Transcription	Spliceosome	0.85598	1	1	0.349019	0.0173029
map03010	Translation	Ribosome	1.07929e-79	1	3.20254e-60	2.49095e-145	2.77549e-90
map03008	Translation	Ribosome biogenesis in eukaryotes		1		1	2.44961e-09
map00970	Translation	Aminoacyl-tRNA biosynthesis	7.51e-26		0.667473	2.09701e-06
map03013	Translation	Nucleocytoplasmic transport	0.357487	1	0.273042	4.51318e-05	0.00340986
map04140	Transport and catabolism	Autophagy - animal	0.570401	0.110581	0.0346513		0.406664
map04145	Transport and catabolism	Phagosome		1	2.44902e-128	1.52618e-13	1.48521e-05
map04142	Transport and catabolism	Lysosome	0.613088		3.16326e-08	0.00734525	0.00218539
map00980	Xenobiotics biodegradation and metabolism	Metabolism of xenobiotics by cytochrome P450	1.7306e-08		4.88507e-32		0.0585861
map00982	Xenobiotics biodegradation and metabolism	Drug metabolism - cytochrome P450	3.34104e-07		1.80133e-27		0.124481
map00983	Xenobiotics biodegradation and metabolism	Drug metabolism - other enzymes	0.916679	0.0113134	0.569611	1	1
